# Supplementary material for: 4-[(E)-2-Ferrocenylethen­yl]-1,8-naphthalic anhydride
Source: Acta Crystallogr Sect E Struct Rep Online. 2008 Mar 29;64(Pt 4):m572. doi: 10.1107/S1600536808007393 (PMC2960931; doi:10.1107/S1600536808007393)
Supplement: Supplementary file 1 [file e-64-0m572-sup1.cif]

##############################################################################
###                                                                        ###
###        Electronic paper (Acta Crystallographica Section E)             ###
###                                                                        ###
##############################################################################
#                                                                            #
# This CIF contains the data in a paper accepted for publication in Acta     #
# Crystallographica Section E. It conforms to the requirements of Notes      #
# for Authors for Section E, and has been peer reviewed under the auspices   #
# of the IUCr Commission on Journals.                                        #
#                                                                            #
# Full details of the Crystallographic Information File format               #
# are given in the paper "The Crystallographic Information File (CIF):       #
# a New Standard Archive File for Crystallography" by S. R. Hall, F. H.      #
# Allen and I. D. Brown [Acta Cryst. (1991), A47, 655-685].                  #
#                                                                            #
# The current version of the core CIF dictionary is obtainable from          #
# ftp://ftp.iucr.org/pub/cif_core.dic. The current version number is 2.4.    #
#                                                                            #
# Software is freely available for graphical display of the structure(s) in  #
# this CIF.  For information consult the CIF home page http://www.iucr.org/  #
# cif/home.html                                                              #
#                                                                            #
# This file may be used for bona fide research purposes within the           #
# scientific community so long as proper attribution is given to the journal # 
# article from which it was obtained.                                        #
#                                                                            #
##############################################################################
                                             
data_global
_audit_creation_method     SHELXL-97
_journal_date_recd_electronic     2008-03-13
_journal_date_accepted     2008-03-18
_journal_name_full     'Acta Crystallographica, Section E'
_journal_year     2008
_journal_volume     64
_journal_issue      4
_journal_page_first     m572
_journal_page_last     m572
_journal_paper_category     QM
_journal_coeditor_code     SU2047
_publ_contact_author_name     'Lyall R. Hanton'
_publ_contact_author_address
;
  Department of Chemistry
  University of Otago
  P.O. Box 56
  Dunedin
  New Zealand
;
_publ_contact_author_email     lhanton@chemistry.otago.ac.nz
_publ_contact_author_fax     +64-3-04797906
_publ_contact_author_phone     +64-3-4797918
_publ_section_title
;
4-[(<i>E</i>)-2-Ferrocenylethenyl]-1,8-naphthalic anhydride
;
loop_
    _publ_author_name
    _publ_author_address
    'Munro, Natasha H.'
;       Department of Chemistry
        University of Otago
        PO Box 56
        Dunedin
        New Zealand
;
    'Hanton, Lyall R.'
;       Department of Chemistry
        University of Otago
        PO Box 56
        Dunedin
        New Zealand
;
    'McAdam, C. John'
;       Department of Chemistry
        University of Otago
        PO Box 56
        Dunedin
        New Zealand
;
    'McMorran, David A.'
;       Department of Chemistry
        University of Otago
        PO Box 56
        Dunedin
        New Zealand
;
data_I
_chemical_name_systematic
;
4-[(E)-2-Ferrocenylethenyl]-1,8-naphthalic anhydride
;
_chemical_name_common     ?
_chemical_formula_moiety     'C24 H16 Fe O3'
_chemical_formula_sum     'C24 H16 Fe O3'
_chemical_formula_iupac     '[Fe (C5 H5) (C19 H11 O3)]'
_chemical_formula_weight     408.22
_chemical_melting_point     ?
_symmetry_cell_setting     Monoclinic
_symmetry_space_group_name_H-M     'P 21/c'
_symmetry_space_group_name_Hall     '-P 2ybc'
loop_
    _symmetry_equiv_pos_as_xyz
    'x, y, z'
    '-x, y+1/2, -z+1/2'
    '-x, -y, -z'
    'x, -y-1/2, z-1/2'
_cell_length_a     10.1070(6)
_cell_length_b     10.0046(6)
_cell_length_c     16.8721(10)
_cell_angle_alpha     90.00
_cell_angle_beta     92.878(3)
_cell_angle_gamma     90.00
_cell_volume     1703.89(18)
_cell_formula_units_Z     4
_cell_measurement_reflns_used     9917
_cell_measurement_theta_min     2.87
_cell_measurement_theta_max     37.55
_cell_measurement_temperature     91(2)
_exptl_crystal_description     Rhomb
_exptl_crystal_colour     black
_exptl_crystal_size_max     0.38
_exptl_crystal_size_mid     0.14
_exptl_crystal_size_min     0.09
_exptl_crystal_density_diffrn     1.591
_exptl_crystal_density_meas     ?
_exptl_crystal_density_method     'not measured'
_exptl_crystal_F_000     840
_exptl_absorpt_coefficient_mu     0.909
_exptl_absorpt_correction_type     multi-scan
_exptl_absorpt_process_details     '(SADABS; Bruker, 2006)'
_exptl_absorpt_correction_T_min     0.816
_exptl_absorpt_correction_T_max     0.921
_exptl_special_details
;
Spectroelectrochemical measurements were obtained with a Pt electrode in
CH~2~Cl~2~ with 0.1 <i>M</i> TBAPF~6~ at 20\%C, referenced against
decamethylferrocene where [Fc]^+/0^ = 0.55 V. UV-vis spectra were performed in
an UV-vis OTTLE cell (3 mm volume) with a Pt grid and auxilary electrodes in
CHCl2 at 20\%C, referenced against internal Ag wire.
;
_diffrn_ambient_temperature     91(2)
_diffrn_radiation_type     MoK\a
_diffrn_radiation_wavelength     0.71073
_diffrn_radiation_source     'fine-focus sealed tube'
_diffrn_radiation_monochromator     graphite
_diffrn_measurement_device_type     'Bruker APEXII CCD area-detector'
_diffrn_measurement_method     '\f and \w'
_diffrn_detector_area_resol_mean     ?
_diffrn_reflns_number     26830
_diffrn_reflns_av_R_equivalents     0.0271
_diffrn_reflns_av_sigmaI/netI     0.0139
_diffrn_reflns_theta_min     2.37
_diffrn_reflns_theta_max     25.00
_diffrn_reflns_theta_full     25.00
_diffrn_measured_fraction_theta_max     0.999
_diffrn_measured_fraction_theta_full     0.999
_diffrn_reflns_limit_h_min     -12
_diffrn_reflns_limit_h_max     12
_diffrn_reflns_limit_k_min     -11
_diffrn_reflns_limit_k_max     11
_diffrn_reflns_limit_l_min     -20
_diffrn_reflns_limit_l_max     19
_diffrn_standards_number     0
_diffrn_standards_interval_count     ?
_diffrn_standards_interval_time     ?
_diffrn_standards_decay_%     0
_refine_special_details
;
Refinement of <i>F</i>^2^ against ALL reflections. The weighted <i>R</i>-factor
<i>wR</i> and goodness of fit <i>S</i> are based on <i>F</i>^2^, conventional
<i>R</i>-factors <i>R</i> are based on <i>F</i>, with <i>F</i> set to zero for
negative <i>F</i>^2^. The threshold expression of <i>F</i>^2^ >
\s(<i>F</i>^2^) is used only for calculating <i>R</i>-factors(gt) <i>etc</i>.
and is not relevant to the choice of reflections for refinement.
<i>R</i>-factors based on <i>F</i>^2^ are statistically about twice as large
as those based on <i>F</i>, and <i>R</i>- factors based on ALL data will be
even larger.
;
_reflns_number_total     2984
_reflns_number_gt     2895
_reflns_threshold_expression     I>2\s(I)
_refine_ls_structure_factor_coef     Fsqd
_refine_ls_matrix_type     full
_refine_ls_R_factor_all     0.0368
_refine_ls_R_factor_gt     0.0359
_refine_ls_wR_factor_gt     0.0884
_refine_ls_wR_factor_ref     0.0889
_refine_ls_goodness_of_fit_ref     1.103
_refine_ls_restrained_S_all     1.103
_refine_ls_number_reflns     2984
_refine_ls_number_parameters     253
_refine_ls_number_restraints     0
_refine_ls_hydrogen_treatment     constr
_refine_ls_weighting_scheme     calc
_refine_ls_weighting_details
         'calc w=1/[\s^2^(Fo^2^)+(0.0331P)^2^+3.1715P] where P=(Fo^2^+2Fc^2^)/3'
_atom_sites_solution_hydrogens     geom
_atom_sites_solution_primary     direct
_atom_sites_solution_secondary     difmap
_refine_ls_shift/su_max     0.002
_refine_ls_shift/su_mean     0.000
_refine_diff_density_max     0.902
_refine_diff_density_min     -0.263
_refine_ls_extinction_method     none
_refine_ls_extinction_coef     ?
loop_
    _atom_type_symbol
    _atom_type_description
    _atom_type_scat_dispersion_real
    _atom_type_scat_dispersion_imag
    _atom_type_scat_source
    'C' 'C' 0.0033 0.0016
                         'International Tables Vol C Tables 4.2.6.8 and 6.1.1.4'
    'H' 'H' 0.0000 0.0000
                         'International Tables Vol C Tables 4.2.6.8 and 6.1.1.4'
    'O' 'O' 0.0106 0.0060
                         'International Tables Vol C Tables 4.2.6.8 and 6.1.1.4'
    'Fe' 'Fe' 0.3463 0.8444
                         'International Tables Vol C Tables 4.2.6.8 and 6.1.1.4'
_computing_data_collection     'APEX2 (Bruker, 2006)'
_computing_cell_refinement     'APEX2 (Bruker, 2006)'
_computing_data_reduction     'SAINT (Bruker, 2006)'
_computing_structure_solution     'SIR92 (Altomare <i>et al.</i>,  1993)'
_computing_structure_refinement     'SHELXL97 (Sheldrick, 2008)'
_computing_molecular_graphics
;
SHELXTL (Sheldrick, 2008) and Mercury (Macrae <i>et al.</i>,
2006)
;
_computing_publication_material
;
SHELXL97 (Sheldrick, 2008) and enCIFer (Allen <i>et al.</i>,
2004)
;
loop_
    _atom_site_type_symbol
    _atom_site_label
    _atom_site_fract_x
    _atom_site_fract_y
    _atom_site_fract_z
    _atom_site_U_iso_or_equiv
    _atom_site_adp_type
    _atom_site_calc_flag
    _atom_site_refinement_flags
    _atom_site_occupancy
    _atom_site_disorder_assembly
    _atom_site_disorder_group
    Fe Fe1 0.07515(3) 1.05807(3) 0.660712(19) 0.01502(12) Uani d . 1 . .
    O O1 0.69220(18) 0.43886(18) 0.35524(11) 0.0251(4) Uani d . 1 . .
    C C6 0.5911(2) 0.6272(2) 0.45911(14) 0.0169(5) Uani d . 1 . .
    C C4 0.4346(2) 0.8070(2) 0.48669(15) 0.0204(5) Uani d . 1 . .
    C C5 0.5405(2) 0.7223(2) 0.51375(15) 0.0199(5) Uani d . 1 . .
    C C13 0.3814(2) 0.9090(2) 0.53817(15) 0.0190(5) Uani d . 1 . .
    H H13 0.4355 0.9392 0.5807 0.023 Uiso calc R 1 . .
    C C15 0.2091(2) 1.0720(2) 0.57412(15) 0.0200(5) Uani d . 1 . .
    C C19 0.2614(2) 1.1284(2) 0.64766(15) 0.0190(5) Uani d . 1 . .
    H H19 0.3372 1.1005 0.6766 0.023 Uiso calc R 1 . .
    O O3 0.8461(2) 0.3763(2) 0.44491(12) 0.0348(5) Uani d . 1 . .
    C C22 -0.0984(2) 1.0294(3) 0.71692(15) 0.0204(5) Uani d . 1 . .
    H H22 -0.1681 1.0897 0.7191 0.025 Uiso calc R 1 . .
    C C1 0.5384(2) 0.6172(3) 0.38121(15) 0.0223(5) Uani d . 1 . .
    C C23 -0.0840(3) 0.9306(3) 0.65806(16) 0.0251(6) Uani d . 1 . .
    H H23 -0.1426 0.9145 0.6149 0.030 Uiso calc R 1 . .
    C C10 0.5973(2) 0.7270(2) 0.59164(14) 0.0201(5) Uani d . 1 . .
    H H10 0.5643 0.7867 0.6280 0.024 Uiso calc R 1 . .
    C C12 0.7539(2) 0.4460(3) 0.42967(16) 0.0223(5) Uani d . 1 . .
    C C16 0.0908(2) 1.1446(3) 0.55162(15) 0.0210(5) Uani d . 1 . .
    H H16 0.0358 1.1288 0.5068 0.025 Uiso calc R 1 . .
    C C17 0.0725(2) 1.2437(2) 0.60898(15) 0.0217(5) Uani d . 1 . .
    H H17 0.0034 1.3052 0.6082 0.026 Uiso calc R 1 . .
    C C20 0.0949(3) 0.9163(2) 0.74713(15) 0.0221(5) Uani d . 1 . .
    H H20 0.1741 0.8893 0.7727 0.026 Uiso calc R 1 . .
    O O2 0.5549(2) 0.5067(2) 0.25773(12) 0.0355(5) Uani d . 1 . .
    C C8 0.7537(3) 0.5533(3) 0.56121(16) 0.0262(6) Uani d . 1 . .
    H H8 0.8251 0.4992 0.5769 0.031 Uiso calc R 1 . .
    C C14 0.2605(2) 0.9620(2) 0.52849(15) 0.0206(5) Uani d . 1 . .
    H H14 0.2041 0.9254 0.4890 0.025 Uiso calc R 1 . .
    C C11 0.5911(3) 0.5219(3) 0.32662(17) 0.0265(6) Uani d . 1 . .
    C C21 0.0111(2) 1.0207(2) 0.77156(14) 0.0186(5) Uani d . 1 . .
    H H21 0.0260 1.0743 0.8161 0.022 Uiso calc R 1 . .
    C C2 0.4360(2) 0.7034(3) 0.35592(16) 0.0254(6) Uani d . 1 . .
    H H2 0.4008 0.6987 0.3040 0.030 Uiso calc R 1 . .
    C C7 0.6983(2) 0.5456(2) 0.48600(15) 0.0214(5) Uani d . 1 . .
    C C3 0.3872(2) 0.7951(3) 0.40754(15) 0.0232(5) Uani d . 1 . .
    H H3 0.3196 0.8519 0.3891 0.028 Uiso calc R 1 . .
    C C18 0.1760(2) 1.2345(2) 0.66792(15) 0.0200(5) Uani d . 1 . .
    H H18 0.1865 1.2888 0.7125 0.024 Uiso calc R 1 . .
    C C24 0.0358(3) 0.8603(2) 0.67643(16) 0.0275(6) Uani d . 1 . .
    H H24 0.0696 0.7902 0.6474 0.033 Uiso calc R 1 . .
    C C9 0.7014(3) 0.6443(3) 0.61456(16) 0.0265(6) Uani d . 1 . .
    H H9 0.7375 0.6489 0.6663 0.032 Uiso calc R 1 . .
loop_
    _atom_site_aniso_label
    _atom_site_aniso_U_11
    _atom_site_aniso_U_22
    _atom_site_aniso_U_33
    _atom_site_aniso_U_12
    _atom_site_aniso_U_13
    _atom_site_aniso_U_23
    Fe1 0.0178(2) 0.01168(19) 0.0162(2) -0.00187(13) 0.00728(13) 0.00029(13)
    O1 0.0288(10) 0.0219(9) 0.0255(10) 0.0002(8) 0.0084(8) -0.0089(7)
    C6 0.0169(11) 0.0120(11) 0.0227(12) -0.0051(9) 0.0096(10) 0.0003(9)
    C4 0.0183(12) 0.0173(12) 0.0261(13) -0.0048(10) 0.0065(10) -0.0015(10)
    C5 0.0197(12) 0.0160(12) 0.0245(13) -0.0054(10) 0.0072(10) -0.0009(10)
    C13 0.0194(12) 0.0171(12) 0.0210(12) -0.0012(10) 0.0052(10) 0.0023(10)
    C15 0.0252(13) 0.0141(12) 0.0221(13) -0.0059(10) 0.0143(10) 0.0005(10)
    C19 0.0157(11) 0.0179(12) 0.0241(13) -0.0032(9) 0.0063(10) 0.0040(10)
    O3 0.0388(12) 0.0286(11) 0.0378(12) 0.0101(9) 0.0102(9) -0.0033(9)
    C22 0.0191(12) 0.0217(13) 0.0212(13) -0.0014(10) 0.0094(10) 0.0058(10)
    C1 0.0198(12) 0.0243(13) 0.0232(13) -0.0084(10) 0.0063(10) -0.0033(10)
    C23 0.0271(13) 0.0281(14) 0.0205(13) -0.0138(11) 0.0062(11) 0.0024(11)
    C10 0.0247(13) 0.0179(12) 0.0182(12) -0.0039(10) 0.0066(10) -0.0039(10)
    C12 0.0195(12) 0.0217(13) 0.0266(14) 0.0012(11) 0.0095(10) 0.0022(10)
    C16 0.0222(12) 0.0221(13) 0.0193(12) -0.0024(10) 0.0078(10) 0.0048(10)
    C17 0.0232(13) 0.0164(12) 0.0266(14) 0.0026(10) 0.0118(11) 0.0064(10)
    C20 0.0215(12) 0.0180(12) 0.0274(14) 0.0026(10) 0.0086(10) 0.0089(10)
    O2 0.0325(11) 0.0474(13) 0.0267(11) -0.0013(9) 0.0030(9) -0.0164(9)
    C8 0.0267(13) 0.0236(13) 0.0285(14) 0.0048(11) 0.0017(11) 0.0029(11)
    C14 0.0225(12) 0.0188(12) 0.0211(13) -0.0038(10) 0.0086(10) -0.0015(10)
    C11 0.0205(13) 0.0267(14) 0.0327(16) -0.0074(11) 0.0059(11) -0.0045(12)
    C21 0.0234(12) 0.0162(12) 0.0169(12) -0.0024(10) 0.0080(10) 0.0023(9)
    C2 0.0198(12) 0.0335(15) 0.0227(13) -0.0056(11) 0.0006(10) -0.0035(11)
    C7 0.0233(13) 0.0179(12) 0.0234(13) -0.0063(10) 0.0039(10) 0.0010(10)
    C3 0.0183(12) 0.0257(13) 0.0255(14) 0.0017(10) -0.0014(10) 0.0003(11)
    C18 0.0270(13) 0.0131(11) 0.0207(13) -0.0058(10) 0.0114(10) -0.0021(9)
    C24 0.0422(16) 0.0110(12) 0.0316(14) -0.0049(11) 0.0237(12) -0.0008(10)
    C9 0.0316(14) 0.0237(13) 0.0245(14) 0.0039(11) 0.0041(11) -0.0005(11)
_geom_special_details
;
All e.s.d.'s (except the e.s.d. in the dihedral angle between two l.s. planes)
are estimated using the full covariance matrix. The cell e.s.d.'s are taken
into account individually in the estimation of e.s.d.'s in distances, angles
and torsion angles; correlations between e.s.d.'s in cell parameters are only
used when they are defined by crystal symmetry. An approximate (isotropic)
treatment of cell e.s.d.'s is used for estimating e.s.d.'s involving l.s.
planes.
;
loop_
    _geom_bond_atom_site_label_1
    _geom_bond_atom_site_label_2
    _geom_bond_site_symmetry_2
    _geom_bond_distance
    _geom_bond_publ_flag
    Fe1 C19 . 2.032(2) ?
    Fe1 C20 . 2.037(2) ?
    Fe1 C24 . 2.038(2) ?
    Fe1 C18 . 2.039(2) ?
    Fe1 C21 . 2.044(2) ?
    Fe1 C15 . 2.046(2) ?
    Fe1 C16 . 2.047(2) ?
    Fe1 C23 . 2.051(3) ?
    Fe1 C17 . 2.052(2) ?
    Fe1 C22 . 2.055(2) ?
    O1 C12 . 1.376(3) ?
    O1 C11 . 1.385(3) ?
    C6 C1 . 1.397(4) ?
    C6 C7 . 1.413(4) ?
    C6 C5 . 1.436(3) ?
    C4 C3 . 1.401(4) ?
    C4 C5 . 1.423(4) ?
    C4 C13 . 1.460(3) ?
    C5 C10 . 1.408(4) ?
    C13 C14 . 1.334(4) ?
    C13 H13 . 0.9300 ?
    C15 C16 . 1.433(4) ?
    C15 C19 . 1.439(4) ?
    C15 C14 . 1.454(3) ?
    C19 C18 . 1.421(3) ?
    C19 H19 . 0.9300 ?
    O3 C12 . 1.182(3) ?
    C22 C21 . 1.407(4) ?
    C22 C23 . 1.414(4) ?
    C22 H22 . 0.9300 ?
    C1 C2 . 1.398(4) ?
    C1 C11 . 1.446(4) ?
    C23 C24 . 1.421(4) ?
    C23 H23 . 0.9300 ?
    C10 C9 . 1.378(4) ?
    C10 H10 . 0.9300 ?
    C12 C7 . 1.505(4) ?
    C16 C17 . 1.404(4) ?
    C16 H16 . 0.9300 ?
    C17 C18 . 1.410(4) ?
    C17 H17 . 0.9300 ?
    C20 C21 . 1.419(3) ?
    C20 C24 . 1.422(4) ?
    C20 H20 . 0.9300 ?
    O2 C11 . 1.210(3) ?
    C8 C7 . 1.363(4) ?
    C8 C9 . 1.402(4) ?
    C8 H8 . 0.9300 ?
    C14 H14 . 0.9300 ?
    C21 H21 . 0.9300 ?
    C2 C3 . 1.374(4) ?
    C2 H2 . 0.9300 ?
    C3 H3 . 0.9300 ?
    C18 H18 . 0.9300 ?
    C24 H24 . 0.9300 ?
    C9 H9 . 0.9300 ?
loop_
    _geom_angle_atom_site_label_1
    _geom_angle_atom_site_label_2
    _geom_angle_atom_site_label_3
    _geom_angle_site_symmetry_1
    _geom_angle_site_symmetry_3
    _geom_angle
    _geom_angle_publ_flag
    C19 Fe1 C20 . . 105.12(10) ?
    C19 Fe1 C24 . . 122.55(11) ?
    C20 Fe1 C24 . . 40.84(11) ?
    C19 Fe1 C18 . . 40.87(10) ?
    C20 Fe1 C18 . . 121.99(11) ?
    C24 Fe1 C18 . . 158.90(12) ?
    C19 Fe1 C21 . . 120.01(10) ?
    C20 Fe1 C21 . . 40.69(10) ?
    C24 Fe1 C21 . . 68.32(10) ?
    C18 Fe1 C21 . . 106.50(10) ?
    C19 Fe1 C15 . . 41.34(10) ?
    C20 Fe1 C15 . . 120.94(10) ?
    C24 Fe1 C15 . . 107.42(10) ?
    C18 Fe1 C15 . . 68.72(9) ?
    C21 Fe1 C15 . . 156.53(11) ?
    C19 Fe1 C16 . . 69.03(10) ?
    C20 Fe1 C16 . . 158.25(10) ?
    C24 Fe1 C16 . . 123.50(11) ?
    C18 Fe1 C16 . . 68.07(10) ?
    C21 Fe1 C16 . . 160.44(10) ?
    C15 Fe1 C16 . . 40.99(10) ?
    C19 Fe1 C23 . . 160.48(11) ?
    C20 Fe1 C23 . . 68.35(11) ?
    C24 Fe1 C23 . . 40.66(11) ?
    C18 Fe1 C23 . . 158.20(11) ?
    C21 Fe1 C23 . . 67.81(10) ?
    C15 Fe1 C23 . . 124.95(10) ?
    C16 Fe1 C23 . . 109.84(10) ?
    C19 Fe1 C17 . . 68.47(10) ?
    C20 Fe1 C17 . . 159.02(11) ?
    C24 Fe1 C17 . . 159.33(12) ?
    C18 Fe1 C17 . . 40.31(10) ?
    C21 Fe1 C17 . . 123.83(10) ?
    C15 Fe1 C17 . . 68.26(10) ?
    C16 Fe1 C17 . . 40.07(10) ?
    C23 Fe1 C17 . . 124.05(11) ?
    C19 Fe1 C22 . . 156.20(10) ?
    C20 Fe1 C22 . . 68.13(10) ?
    C24 Fe1 C22 . . 68.15(10) ?
    C18 Fe1 C22 . . 121.92(10) ?
    C21 Fe1 C22 . . 40.14(10) ?
    C15 Fe1 C22 . . 161.72(11) ?
    C16 Fe1 C22 . . 125.47(10) ?
    C23 Fe1 C22 . . 40.27(10) ?
    C17 Fe1 C22 . . 109.22(10) ?
    C12 O1 C11 . . 125.4(2) ?
    C1 C6 C7 . . 120.7(2) ?
    C1 C6 C5 . . 121.4(2) ?
    C7 C6 C5 . . 117.9(2) ?
    C3 C4 C5 . . 118.1(2) ?
    C3 C4 C13 . . 120.5(2) ?
    C5 C4 C13 . . 121.3(2) ?
    C10 C5 C4 . . 123.0(2) ?
    C10 C5 C6 . . 118.7(2) ?
    C4 C5 C6 . . 118.3(2) ?
    C14 C13 C4 . . 124.5(2) ?
    C14 C13 H13 . . 117.7 ?
    C4 C13 H13 . . 117.7 ?
    C16 C15 C19 . . 107.2(2) ?
    C16 C15 C14 . . 124.0(2) ?
    C19 C15 C14 . . 128.9(2) ?
    C16 C15 Fe1 . . 69.57(13) ?
    C19 C15 Fe1 . . 68.82(13) ?
    C14 C15 Fe1 . . 126.43(17) ?
    C18 C19 C15 . . 107.4(2) ?
    C18 C19 Fe1 . . 69.83(13) ?
    C15 C19 Fe1 . . 69.84(13) ?
    C18 C19 H19 . . 126.3 ?
    C15 C19 H19 . . 126.3 ?
    Fe1 C19 H19 . . 125.6 ?
    C21 C22 C23 . . 108.2(2) ?
    C21 C22 Fe1 . . 69.50(14) ?
    C23 C22 Fe1 . . 69.72(14) ?
    C21 C22 H22 . . 125.9 ?
    C23 C22 H22 . . 125.9 ?
    Fe1 C22 H22 . . 126.4 ?
    C6 C1 C2 . . 119.0(2) ?
    C6 C1 C11 . . 120.8(2) ?
    C2 C1 C11 . . 120.2(2) ?
    C22 C23 C24 . . 108.0(2) ?
    C22 C23 Fe1 . . 70.01(14) ?
    C24 C23 Fe1 . . 69.17(14) ?
    C22 C23 H23 . . 126.0 ?
    C24 C23 H23 . . 126.0 ?
    Fe1 C23 H23 . . 126.4 ?
    C9 C10 C5 . . 120.7(2) ?
    C9 C10 H10 . . 119.6 ?
    C5 C10 H10 . . 119.6 ?
    O3 C12 O1 . . 119.0(2) ?
    O3 C12 C7 . . 124.6(3) ?
    O1 C12 C7 . . 116.4(2) ?
    C17 C16 C15 . . 108.2(2) ?
    C17 C16 Fe1 . . 70.12(14) ?
    C15 C16 Fe1 . . 69.43(14) ?
    C17 C16 H16 . . 125.9 ?
    C15 C16 H16 . . 125.9 ?
    Fe1 C16 H16 . . 126.1 ?
    C16 C17 C18 . . 108.7(2) ?
    C16 C17 Fe1 . . 69.80(14) ?
    C18 C17 Fe1 . . 69.36(14) ?
    C16 C17 H17 . . 125.6 ?
    C18 C17 H17 . . 125.6 ?
    Fe1 C17 H17 . . 126.8 ?
    C21 C20 C24 . . 107.6(2) ?
    C21 C20 Fe1 . . 69.93(14) ?
    C24 C20 Fe1 . . 69.64(14) ?
    C21 C20 H20 . . 126.2 ?
    C24 C20 H20 . . 126.2 ?
    Fe1 C20 H20 . . 125.8 ?
    C7 C8 C9 . . 118.9(2) ?
    C7 C8 H8 . . 120.5 ?
    C9 C8 H8 . . 120.5 ?
    C13 C14 C15 . . 125.8(2) ?
    C13 C14 H14 . . 117.1 ?
    C15 C14 H14 . . 117.1 ?
    O2 C11 O1 . . 116.2(2) ?
    O2 C11 C1 . . 126.2(3) ?
    O1 C11 C1 . . 117.5(2) ?
    C22 C21 C20 . . 108.4(2) ?
    C22 C21 Fe1 . . 70.36(14) ?
    C20 C21 Fe1 . . 69.38(14) ?
    C22 C21 H21 . . 125.8 ?
    C20 C21 H21 . . 125.8 ?
    Fe1 C21 H21 . . 126.1 ?
    C3 C2 C1 . . 120.2(2) ?
    C3 C2 H2 . . 119.9 ?
    C1 C2 H2 . . 119.9 ?
    C8 C7 C6 . . 122.6(2) ?
    C8 C7 C12 . . 118.5(2) ?
    C6 C7 C12 . . 119.0(2) ?
    C2 C3 C4 . . 123.0(2) ?
    C2 C3 H3 . . 118.5 ?
    C4 C3 H3 . . 118.5 ?
    C17 C18 C19 . . 108.5(2) ?
    C17 C18 Fe1 . . 70.33(14) ?
    C19 C18 Fe1 . . 69.30(13) ?
    C17 C18 H18 . . 125.7 ?
    C19 C18 H18 . . 125.7 ?
    Fe1 C18 H18 . . 126.2 ?
    C23 C24 C20 . . 107.8(2) ?
    C23 C24 Fe1 . . 70.16(14) ?
    C20 C24 Fe1 . . 69.53(14) ?
    C23 C24 H24 . . 126.1 ?
    C20 C24 H24 . . 126.1 ?
    Fe1 C24 H24 . . 125.8 ?
    C10 C9 C8 . . 121.1(3) ?
    C10 C9 H9 . . 119.4 ?
    C8 C9 H9 . . 119.4 ?
loop_
    _geom_hbond_atom_site_label_D
    _geom_hbond_atom_site_label_H
    _geom_hbond_atom_site_label_A
    _geom_hbond_site_symmetry_A
    _geom_hbond_distance_DH
    _geom_hbond_distance_HA
    _geom_hbond_distance_DA
    _geom_hbond_angle_DHA
    C18 H18 Cg 2_556 0.93 2.77 3.449(3) 131
