# Supplementary material for: 4-[(E)-2-Ferrocenylethen­yl]-1,8-naphthalic anhydride
Source: Acta Crystallogr Sect E Struct Rep Online. 2008 Mar 29;64(Pt 4):m572. doi: 10.1107/S1600536808007393 (PMC2960931; doi:10.1107/S1600536808007393)
Supplement: Supplementary file 2 [file e-64-0m572-Isup2.hkl]

#
# h,k,l, Fc-squared, Fo-squared, sigma(Fo-squared) and status flag
#
data_I
_shelx_title '                                   NM84d in P2(1)/c'
_shelx_refln_list_code          4
_shelx_F_calc_maximum      245.07
_exptl_crystal_F_000       840.00
_reflns_d_resolution_high  0.8410
 
loop_
 _symmetry_equiv_pos_as_xyz
 'x, y, z'
 '-x, y+1/2, -z+1/2'
 '-x, -y, -z'
 'x, -y-1/2, z-1/2'
 
_cell_length_a    10.1070
_cell_length_b    10.0050
_cell_length_c    16.8720
_cell_angle_alpha  90.000
_cell_angle_beta   92.878
_cell_angle_gamma  90.000
 
_shelx_F_squared_multiplier     1.000
 
loop_
 _refln_index_h
 _refln_index_k
 _refln_index_l
 _refln_F_squared_calc
 _refln_F_squared_meas
 _refln_F_squared_sigma
 _refln_observed_status
   2   0   0     5936.29     6296.64     61.17 o
   3   0   0      190.20      140.13      3.04 o
   4   0   0      840.33      922.40     10.52 o
   5   0   0     1656.34     1740.84     18.36 o
   6   0   0    17870.48    17458.87    172.84 o
   7   0   0      155.79      154.06      4.25 o
   8   0   0     3480.71     3265.88     33.89 o
   9   0   0      253.87      265.21      9.83 o
  10   0   0      133.99      112.41      5.63 o
  11   0   0      960.16      854.19     17.32 o
  12   0   0     1130.86     1078.13     20.88 o
   1   1   0     2980.11     2737.99     20.50 o
   2   1   0     2184.88     2412.77     16.99 o
   3   1   0      363.97      334.26      3.37 o
   4   1   0     1007.09      997.60      7.94 o
   5   1   0     2160.75     2132.97     15.51 o
   6   1   0        0.15        5.05      1.08 o
   7   1   0        2.27       22.91      1.49 o
   8   1   0      465.79      479.68      5.91 o
   9   1   0      580.73      619.98      7.75 o
  10   1   0      767.02      754.33     10.34 o
  11   1   0       43.48       48.26      3.43 o
   0   2   0    21188.50    20753.87    464.10 o
   1   2   0     9928.73    10984.60     73.86 o
   2   2   0      748.35      836.55      6.81 o
   3   2   0     1543.44     1643.76     12.55 o
   4   2   0      485.87      468.52      5.41 o
   5   2   0     4076.28     4185.83     29.30 o
   6   2   0     2673.01     2644.17     23.90 o
   7   2   0      934.84      908.31      9.46 o
   8   2   0       59.17       59.47      2.49 o
   9   2   0       25.65       36.10      2.38 o
  10   2   0      109.45       97.16      4.16 o
  11   2   0       97.87       97.77      4.44 o
   1   3   0       72.80       53.95      1.32 o
   2   3   0      212.41      182.17      2.57 o
   3   3   0     3277.96     3306.68     23.84 o
   4   3   0     2095.38     1998.79     15.53 o
   5   3   0     4819.84     4978.27     35.72 o
   6   3   0      226.83      194.49      3.57 o
   7   3   0      118.61      134.81      3.20 o
   8   3   0      697.07      688.62      8.63 o
   9   3   0     1236.41     1236.28     13.94 o
  10   3   0      214.10      225.19      5.74 o
  11   3   0      425.17      402.80      8.02 o
   0   4   0      265.07      222.09      4.30 o
   1   4   0      551.69      464.00      4.20 o
   2   4   0     1177.31     1254.30      9.62 o
   3   4   0       14.35       53.62      1.66 o
   4   4   0       23.27       24.54      1.38 o
   5   4   0      208.09      191.46      3.37 o
   6   4   0      366.17      408.14      5.77 o
   7   4   0        0.67        2.14      1.05 o
   8   4   0      133.36      120.59      4.18 o
   9   4   0       77.78       75.90      3.48 o
  10   4   0        6.47       13.69      2.25 o
  11   4   0       45.43       49.92      3.51 o
   1   5   0      580.86      534.50      4.83 o
   2   5   0     6218.84     6154.91     39.04 o
   3   5   0     7592.82     7500.74     49.05 o
   4   5   0      526.81      554.26      6.27 o
   5   5   0     1079.19     1011.09     10.18 o
   6   5   0     1546.76     1496.15     14.50 o
   7   5   0      429.25      421.28      6.36 o
   8   5   0      203.69      194.04      5.15 o
   9   5   0      956.40      941.59     12.53 o
  10   5   0      613.93      584.41      9.75 o
   0   6   0     4364.88     4775.19     49.55 o
   1   6   0     1992.09     1820.48     14.18 o
   2   6   0       31.99       36.22      1.35 o
   3   6   0       19.36       45.40      1.68 o
   4   6   0      482.27      490.28      6.12 o
   5   6   0      676.36      674.59      7.72 o
   6   6   0      656.49      623.24      7.85 o
   7   6   0     2249.66     2226.09     22.40 o
   8   6   0      366.62      342.02      6.72 o
   9   6   0      285.95      331.56      6.96 o
  10   6   0        8.34       15.85      2.30 o
   1   7   0        7.88       20.08      1.33 o
   2   7   0      997.39      940.28      8.68 o
   3   7   0      379.70      411.48      5.32 o
   4   7   0     1057.78     1064.49     10.13 o
   5   7   0       51.50       55.48      2.55 o
   6   7   0      172.80      174.12      4.46 o
   7   7   0        6.30       16.77      1.93 o
   8   7   0       26.18       29.94      2.55 o
   9   7   0      138.71      144.30      5.06 o
   0   8   0     1449.03     1430.44     16.68 o
   1   8   0     1121.17     1151.91     14.51 o
   2   8   0        3.43        8.44      1.29 o
   3   8   0      325.16      294.65      5.20 o
   4   8   0       25.11       37.71      2.54 o
   5   8   0     1253.73     1255.82     15.56 o
   6   8   0     1849.72     1890.53     19.97 o
   7   8   0     1684.25     1664.88     19.51 o
   8   8   0      539.37      532.00      9.33 o
   1   9   0      429.42      394.52      6.92 o
   2   9   0     1211.52     1181.07     13.53 o
   3   9   0      474.76      537.13     10.86 o
   4   9   0      119.36      136.69      5.23 o
   5   9   0       27.23       30.54      3.20 o
   6   9   0      165.45      154.31      5.95 o
   7   9   0       85.35       69.16      5.00 o
   0  10   0     2662.82     2725.17     38.69 o
   1  10   0     2885.72     2957.95     29.21 o
   2  10   0      109.71      129.51      4.79 o
   3  10   0      221.04      259.87      8.06 o
   4  10   0       76.65       74.50      5.24 o
   5  10   0     1925.06     1761.32     26.37 o
   6  10   0      777.77      807.13     17.49 o
   1  11   0      447.32      483.11     10.74 o
   2  11   0     1477.31     1456.33     20.01 o
   3  11   0      832.29      792.03     15.83 o
   4  11   0      455.03      451.82     11.56 o
 -11   1   1       35.40       38.65      3.19 o
 -10   1   1      623.62      574.26      8.49 o
  -9   1   1      590.57      554.70      7.59 o
  -8   1   1      542.68      534.31      6.59 o
  -7   1   1     4763.97     4808.65     34.22 o
  -6   1   1        0.95        7.01      1.05 o
  -5   1   1      639.08      659.64      6.41 o
  -4   1   1     3121.69     2884.57     20.47 o
  -3   1   1      359.88      484.41      4.91 o
  -2   1   1    22448.83    22297.72    321.09 o
  -1   1   1    12820.34    12877.34    318.97 o
   0   1   1      226.21      205.11      2.83 o
   1   1   1     5474.22     5262.58     41.18 o
   2   1   1     1517.00     1565.68     10.57 o
   3   1   1      214.31      288.15      2.86 o
   4   1   1    12018.65    11604.67     71.52 o
   5   1   1     2600.66     2551.30     17.01 o
   6   1   1     7877.12     7636.26     49.88 o
   7   1   1     2067.14     2146.32     16.35 o
   8   1   1       30.67       34.68      1.82 o
   9   1   1       17.79       15.60      1.72 o
  10   1   1      848.39      828.29     11.38 o
  11   1   1     1470.85     1466.93     17.48 o
 -11   2   1      669.46      691.96     10.88 o
 -10   2   1      249.74      240.48      5.62 o
  -9   2   1        4.07        2.03      1.79 o
  -8   2   1       94.04       90.64      2.93 o
  -7   2   1      441.41      442.14      5.77 o
  -6   2   1      497.61      479.69      5.74 o
  -5   2   1      928.42      938.64      8.67 o
  -4   2   1     1275.78     1312.66     11.95 o
  -3   2   1      713.17     1058.04      9.50 o
  -2   2   1    37367.07    41521.59    538.60 o
  -1   2   1     1219.88     1061.58      8.53 o
   0   2   1     4707.44     4634.38     32.00 o
   1   2   1     3079.41     3452.62     22.52 o
   2   2   1     5568.74     5542.19     38.81 o
   3   2   1      534.55      556.31      4.87 o
   4   2   1     1780.96     1680.64     12.24 o
   5   2   1     1527.49     1504.52     15.69 o
   6   2   1      240.31      223.40      3.66 o
   7   2   1      367.18      405.28      5.36 o
   8   2   1     1158.40     1150.72     11.22 o
   9   2   1      783.39      726.19      8.88 o
  10   2   1       87.44      105.60      4.25 o
  11   2   1      273.73      255.65      6.25 o
 -11   3   1        1.66        5.37      1.96 o
 -10   3   1      306.34      309.89      6.71 o
  -9   3   1        8.82        3.81      1.80 o
  -8   3   1      400.09      424.06      6.52 o
  -7   3   1       14.24       15.81      1.45 o
  -6   3   1      582.03      611.11      7.08 o
  -5   3   1      419.47      481.65      5.57 o
  -4   3   1       98.76       79.92      1.99 o
  -3   3   1      977.10      905.08      8.18 o
  -2   3   1     3210.48     3100.04     22.14 o
  -1   3   1     1083.49     1155.65      9.19 o
   0   3   1       15.85       23.54      0.96 o
   1   3   1     1479.05     1239.88      9.53 o
   2   3   1      584.71      471.21      4.33 o
   3   3   1      619.95      570.75      5.76 o
   4   3   1      731.39      753.39      6.65 o
   5   3   1        7.94       30.60      1.47 o
   6   3   1      644.89      582.80      6.68 o
   7   3   1        7.87       22.26      1.65 o
   8   3   1        0.10       15.26      1.62 o
   9   3   1       27.58       29.77      2.33 o
  10   3   1      125.05      106.83      4.63 o
  11   3   1       70.55       76.59      4.07 o
 -11   4   1      179.55      167.37      5.57 o
 -10   4   1       19.96       18.44      2.33 o
  -9   4   1      420.36      373.87      7.07 o
  -8   4   1      119.38      127.46      3.95 o
  -7   4   1     1250.89     1194.49     12.38 o
  -6   4   1     1366.63     1348.52     12.29 o
  -5   4   1     3126.35     2971.51     22.14 o
  -4   4   1      100.35       59.07      1.94 o
  -3   4   1      683.49      588.88      5.76 o
  -2   4   1        3.72       52.38      1.94 o
  -1   4   1     1554.98     1423.92     10.11 o
   0   4   1     5138.04     4960.56     31.55 o
   1   4   1     8414.86     8768.76     56.16 o
   2   4   1     2173.80     2448.91     16.52 o
   3   4   1     4703.51     4501.71     31.17 o
   4   4   1     1166.30     1019.30      9.54 o
   5   4   1       68.31       64.92      2.14 o
   6   4   1      277.63      275.31      4.41 o
   7   4   1      693.74      644.74      7.25 o
   8   4   1     1980.67     1930.62     18.15 o
   9   4   1      537.38      522.57      8.91 o
  10   4   1      206.94      198.53      5.46 o
  11   4   1       19.22       21.01      2.45 o
 -10   5   1        7.20        5.72      1.96 o
  -9   5   1      111.38      112.52      4.36 o
  -8   5   1      145.59      151.67      4.53 o
  -7   5   1     1118.90     1023.88     11.76 o
  -6   5   1       22.53       38.00      1.93 o
  -5   5   1      246.67      270.27      4.12 o
  -4   5   1      321.25      361.62      4.67 o
  -3   5   1     1140.68     1102.45      9.91 o
  -2   5   1      261.88      262.98      3.25 o
  -1   5   1      656.83      686.51      6.04 o
   0   5   1       69.73       54.86      1.57 o
   1   5   1       63.15       48.90      1.66 o
   2   5   1       26.40       23.95      1.18 o
   3   5   1      181.64      140.39      2.56 o
   4   5   1       90.97       96.80      2.46 o
   5   5   1      161.11      152.29      3.24 o
   6   5   1      184.84      187.37      3.95 o
   7   5   1        3.52       15.95      1.61 o
   8   5   1       54.92       58.11      2.87 o
   9   5   1       60.39       84.30      3.90 o
  10   5   1      138.93      158.03      5.22 o
 -10   6   1      149.01      133.54      5.13 o
  -9   6   1      152.28      164.77      5.47 o
  -8   6   1        4.59        6.53      1.66 o
  -7   6   1     1904.84     1918.70     21.25 o
  -6   6   1     1375.11     1386.19     14.13 o
  -5   6   1      869.32      862.69      9.16 o
  -4   6   1     1132.98     1054.57     10.09 o
  -3   6   1       34.44       43.84      1.74 o
  -2   6   1      306.16      265.80      3.44 o
  -1   6   1     3811.65     3748.06     24.63 o
   0   6   1     3669.46     3490.89     23.12 o
   1   6   1     1715.13     1930.32     14.86 o
   2   6   1     2537.77     2706.25     19.69 o
   3   6   1     1417.15     1379.22     11.66 o
   4   6   1      340.80      361.30      4.99 o
   5   6   1       14.12       19.54      1.77 o
   6   6   1       15.00       16.30      1.64 o
   7   6   1      714.69      693.51      8.85 o
   8   6   1      944.41      963.61     12.49 o
   9   6   1      719.92      726.93     10.84 o
  10   6   1       11.26       15.28      3.24 o
  -9   7   1     1676.27     1602.65     23.41 o
  -8   7   1     1377.33     1372.16     18.64 o
  -7   7   1      626.97      592.65      9.73 o
  -6   7   1        9.72       15.96      1.87 o
  -5   7   1      891.56      883.39     10.20 o
  -4   7   1      980.88      961.43      9.29 o
  -3   7   1     2479.21     2490.85     19.17 o
  -2   7   1     1761.81     1709.87     12.87 o
  -1   7   1     1184.94     1203.49      9.97 o
   0   7   1      913.22      892.01      8.03 o
   1   7   1        7.11        0.80      0.70 o
   2   7   1      169.76      180.05      3.36 o
   3   7   1     4174.89     4060.32     29.42 o
   4   7   1      485.56      494.98      6.03 o
   5   7   1      249.75      261.26      4.93 o
   6   7   1      289.81      294.55      5.50 o
   7   7   1      134.40      154.10      4.53 o
   8   7   1       29.29       34.42      2.69 o
   9   7   1       59.39       67.33      3.70 o
  -8   8   1      160.91      177.66      5.61 o
  -7   8   1        1.72        2.89      1.55 o
  -6   8   1      351.45      326.88      6.39 o
  -5   8   1      560.77      597.17      8.71 o
  -4   8   1       60.88       81.59      3.55 o
  -3   8   1      572.91      570.89      7.70 o
  -2   8   1      222.36      231.17      4.10 o
  -1   8   1      810.80      748.54      7.92 o
   0   8   1      309.76      338.91      4.84 o
   1   8   1      285.66      289.18      4.72 o
   2   8   1        0.88        3.27      0.95 o
   3   8   1     1110.13     1044.56     11.44 o
   4   8   1       88.08       80.83      3.35 o
   5   8   1      629.01      628.37      9.17 o
   6   8   1       28.49       19.79      2.06 o
   7   8   1      202.02      206.66      6.92 o
   8   8   1      115.88      113.47      4.83 o
  -7   9   1      264.88      265.71      8.22 o
  -6   9   1      178.11      152.15      6.22 o
  -5   9   1      383.23      357.75      8.47 o
  -4   9   1        9.90       13.84      2.34 o
  -3   9   1      491.55      463.92     10.25 o
  -2   9   1     3756.56     3822.69     37.22 o
  -1   9   1      457.95      441.17      7.72 o
   0   9   1      749.54      698.90      9.65 o
   1   9   1       19.29       13.92      1.73 o
   2   9   1      147.91      167.70      4.43 o
   3   9   1     2750.45     2671.78     29.70 o
   4   9   1     1216.73     1149.24     16.04 o
   5   9   1      805.05      856.60     13.40 o
   6   9   1      694.14      731.63     14.16 o
   7   9   1       56.93       81.62      5.33 o
  -6  10   1       85.46       97.54      6.08 o
  -5  10   1      452.57      408.61     10.74 o
  -4  10   1        1.28        5.35      2.88 o
  -3  10   1      121.93      136.23      6.33 o
  -2  10   1      272.33      296.23      6.88 o
  -1  10   1      378.69      389.33      7.62 o
   0  10   1       13.32       10.37      2.13 o
   1  10   1       57.22       55.20      3.50 o
   2  10   1        1.40       15.25      3.24 o
   3  10   1      311.40      333.69      9.21 o
   4  10   1       70.15       86.09      4.91 o
   5  10   1      337.02      302.52      9.74 o
   6  10   1       48.72       71.37      5.04 o
  -4  11   1      164.72      182.62      8.40 o
  -3  11   1      231.72      252.50      9.24 o
  -2  11   1      443.17      442.78     10.32 o
  -1  11   1     2150.23     2092.66     25.26 o
   0  11   1       99.90      130.93      6.15 o
   1  11   1      392.51      434.31      9.56 o
   2  11   1       15.80       24.61      3.15 o
   3  11   1      219.84      192.48      7.32 o
   4  11   1      161.23      183.46      8.49 o
 -12   0   2     1046.04     1012.31     26.24 o
 -11   0   2     2129.81     2110.14     29.76 o
 -10   0   2     2413.14     2418.50     33.31 o
  -9   0   2     1307.07     1297.03     21.16 o
  -8   0   2       18.50       17.56      2.26 o
  -7   0   2     1302.99     1308.58     22.59 o
  -6   0   2      635.02      603.71      9.45 o
  -5   0   2     8487.34     8400.86     82.20 o
  -4   0   2     7256.02     7549.18     80.11 o
  -3   0   2     1163.84      935.51     11.23 o
  -2   0   2       37.81       21.77      1.37 o
  -1   0   2      169.00       98.03      2.30 o
   0   0   2      709.62      607.56      7.90 o
   1   0   2    60058.76    62333.79   1561.46 o
   2   0   2    43078.09    43271.88    393.06 o
   3   0   2     4022.34     4103.73     46.65 o
   4   0   2     2920.16     2950.65     29.16 o
   5   0   2      350.65      353.32      5.12 o
   6   0   2       99.16       88.22      2.76 o
   7   0   2      203.41      259.04      5.39 o
   8   0   2     2167.47     2191.68     24.04 o
   9   0   2      289.56      267.23      7.14 o
  10   0   2      752.23      687.67     14.21 o
  11   0   2      114.15      121.87      6.58 o
 -11   1   2       23.02       27.74      2.86 o
 -10   1   2      119.72      141.43      4.43 o
  -9   1   2        1.24        0.25      1.78 o
  -8   1   2      105.25      108.98      3.16 o
  -7   1   2      816.11      767.19      8.54 o
  -6   1   2      587.17      640.70      6.75 o
  -5   1   2      334.19      309.36      4.20 o
  -4   1   2      804.13      862.11      7.82 o
  -3   1   2     2129.92     2609.38     20.04 o
  -2   1   2     2351.29     2720.95     23.30 o
  -1   1   2      414.70      376.99      3.66 o
   0   1   2     4688.95     4849.11     39.93 o
   1   1   2        6.88       42.30      0.86 o
   2   1   2     1214.32     1014.51      7.76 o
   3   1   2      101.28      144.40      2.00 o
   4   1   2        4.96        3.85      0.59 o
   5   1   2      222.14      227.44      2.74 o
   6   1   2     1761.02     1835.15     13.77 o
   7   1   2      542.53      518.49      5.52 o
   8   1   2      819.52      826.50      8.42 o
   9   1   2       43.82       66.96      2.77 o
  10   1   2       18.51       31.67      2.72 o
  11   1   2      784.96      757.56     11.21 o
 -11   2   2      554.87      530.95      9.40 o
 -10   2   2      306.73      329.40      7.15 o
  -9   2   2     1859.18     1755.23     18.84 o
  -8   2   2      525.46      503.66      6.50 o
  -7   2   2      117.51      101.07      2.95 o
  -6   2   2     1112.93     1089.80      9.93 o
  -5   2   2     3155.46     3444.48     25.70 o
  -4   2   2     2360.18     2053.03     17.97 o
  -3   2   2     3518.72     3612.41     39.79 o
  -2   2   2    46153.42    48420.30    522.30 o
  -1   2   2     3885.22     3954.94     29.59 o
   0   2   2     7391.07     7151.82     45.57 o
   1   2   2     5668.49     5995.73     38.49 o
   2   2   2     4043.64     4174.73     28.12 o
   3   2   2     2910.82     2925.55     19.46 o
   4   2   2      481.95      499.47      4.60 o
   5   2   2      476.51      477.30      4.97 o
   6   2   2      754.72      750.49      7.17 o
   7   2   2      321.22      418.80      5.18 o
   8   2   2      614.54      600.41      7.13 o
   9   2   2      127.65      138.51      3.83 o
  10   2   2        2.26       15.62      2.27 o
  11   2   2       46.32       57.11      3.72 o
 -11   3   2       66.34       92.14      4.48 o
 -10   3   2      238.19      240.59      5.93 o
  -9   3   2       52.61       43.46      3.34 o
  -8   3   2      600.99      553.92      8.00 o
  -7   3   2     2103.82     2135.59     19.25 o
  -6   3   2     1540.30     1531.62     13.42 o
  -5   3   2       12.46       20.99      1.40 o
  -4   3   2       12.14       19.96      1.44 o
  -3   3   2      408.99      309.21      4.43 o
  -2   3   2     3100.21     3242.44     24.23 o
  -1   3   2      322.67      334.16      3.69 o
   0   3   2       23.69       22.30      0.93 o
   1   3   2      270.20      295.88      3.03 o
   2   3   2     3417.87     3142.71     19.72 o
   3   3   2     1829.67     2114.62     13.92 o
   4   3   2      359.54      299.86      3.35 o
   5   3   2     1720.26     1597.25     12.57 o
   6   3   2     2766.42     2633.44     20.34 o
   7   3   2     1079.64     1001.98     10.15 o
   8   3   2      353.32      405.42      6.13 o
   9   3   2      192.67      179.66      4.74 o
  10   3   2      592.20      549.26      9.39 o
  11   3   2      521.60      525.48      9.55 o
 -11   4   2       88.54       81.87      4.31 o
 -10   4   2      301.17      245.72      6.11 o
  -9   4   2      556.45      536.43      8.74 o
  -8   4   2        1.34        2.06      1.46 o
  -7   4   2        8.06       22.01      1.74 o
  -6   4   2        1.39       11.53      1.33 o
  -5   4   2      710.81      888.13      8.71 o
  -4   4   2     3745.67     3959.35     29.06 o
  -3   4   2       15.18       39.17      1.50 o
  -2   4   2       80.95       39.99      1.31 o
  -1   4   2      248.82      364.56      4.78 o
   0   4   2     2146.26     1909.62     13.76 o
   1   4   2       61.17       51.66      1.56 o
   2   4   2     2069.06     2215.82     15.80 o
   3   4   2     1174.88     1213.52      9.56 o
   4   4   2       10.38       25.52      1.33 o
   5   4   2      175.15      198.03      3.37 o
   6   4   2       14.61        9.36      1.27 o
   7   4   2      281.77      323.85      4.92 o
   8   4   2       85.35      113.78      3.49 o
   9   4   2      205.39      184.29      5.02 o
  10   4   2       40.87       31.17      2.78 o
  11   4   2       30.83       20.35      2.58 o
 -10   5   2       74.62       98.17      4.66 o
  -9   5   2      794.95      789.37     11.20 o
  -8   5   2     1894.29     1946.38     20.34 o
  -7   5   2     2727.80     2630.89     24.23 o
  -6   5   2       28.43       34.43      1.97 o
  -5   5   2       46.48       47.86      1.95 o
  -4   5   2      107.12      149.90      2.94 o
  -3   5   2      978.85      944.18      8.01 o
  -2   5   2     3966.83     3894.66     25.80 o
  -1   5   2     7591.71     8131.39     52.47 o
   0   5   2     1860.48     2070.37     14.68 o
   1   5   2     5874.24     5553.49     34.77 o
   2   5   2      627.61      591.68      5.75 o
   3   5   2     1610.42     1659.35     12.64 o
   4   5   2     2551.81     2529.40     19.61 o
   5   5   2     2025.32     1838.80     15.32 o
   6   5   2     1699.12     1549.45     13.31 o
   7   5   2      864.04      901.10      9.88 o
   8   5   2     1804.03     1728.09     17.68 o
   9   5   2      140.05      169.29      4.96 o
  10   5   2      290.09      276.60      6.39 o
 -10   6   2      450.81      486.94      9.29 o
  -9   6   2      160.31      166.61      4.95 o
  -8   6   2        4.14        2.23      1.57 o
  -7   6   2      602.19      619.38      8.67 o
  -6   6   2      203.34      243.64      4.49 o
  -5   6   2     1726.41     1741.98     15.20 o
  -4   6   2     2241.59     2143.13     17.12 o
  -3   6   2      279.81      279.18      5.14 o
  -2   6   2      612.57      604.94      5.78 o
  -1   6   2       11.67       18.96      1.24 o
   0   6   2       60.15      106.20      2.27 o
   1   6   2     5277.74     5143.23     33.77 o
   2   6   2      465.92      476.13      5.16 o
   3   6   2      121.97      116.01      2.63 o
   4   6   2      181.84      178.86      3.21 o
   5   6   2      239.25      238.44      4.07 o
   6   6   2       53.87       68.72      2.64 o
   7   6   2        3.86       11.83      1.76 o
   8   6   2      744.87      717.22     10.24 o
   9   6   2      539.09      580.97      9.40 o
  10   6   2      192.83      181.38      5.46 o
  -9   7   2       99.14       91.34      4.66 o
  -8   7   2      196.48      210.27      5.47 o
  -7   7   2      372.95      364.95      6.94 o
  -6   7   2      159.90      188.23      5.13 o
  -5   7   2      692.47      708.80      9.24 o
  -4   7   2     1157.21     1167.17     11.04 o
  -3   7   2      776.85      789.55      7.60 o
  -2   7   2      775.61      775.37      7.52 o
  -1   7   2      373.89      459.82      5.32 o
   0   7   2      175.99      163.74      2.92 o
   1   7   2      197.96      170.55      3.48 o
   2   7   2     1030.67     1024.98      9.18 o
   3   7   2      391.30      367.16      4.93 o
   4   7   2      764.34      772.26      8.76 o
   5   7   2     1061.41      970.47     10.58 o
   6   7   2      476.38      531.42      7.38 o
   7   7   2       55.34       38.74      2.68 o
   8   7   2       63.57       84.64      3.89 o
   9   7   2        0.24        4.20      1.73 o
  -8   8   2       53.66       54.11      3.44 o
  -7   8   2      399.11      414.34      8.27 o
  -6   8   2      449.45      486.09      8.30 o
  -5   8   2     1276.28     1330.44     16.09 o
  -4   8   2     5747.02     5690.03     48.88 o
  -3   8   2      114.25      126.53      3.58 o
  -2   8   2        2.97        2.63      0.85 o
  -1   8   2      309.92      316.09      4.73 o
   0   8   2       29.97       22.72      1.70 o
   1   8   2     1452.56     1360.83     12.15 o
   2   8   2     1574.95     1535.45     16.94 o
   3   8   2       39.96       48.85      2.60 o
   4   8   2      302.53      311.82      6.34 o
   5   8   2      138.77      138.39      4.34 o
   6   8   2        6.97        8.73      2.16 o
   7   8   2      307.16      319.16      7.02 o
   8   8   2      748.74      750.87     11.83 o
  -7   9   2        0.10        0.85      2.82 o
  -6   9   2      122.24      124.16      9.01 o
  -5   9   2      232.74      205.90      7.36 o
  -4   9   2      386.69      423.91      9.21 o
  -3   9   2      704.14      740.23     11.96 o
  -2   9   2       77.53       96.46      4.18 o
  -1   9   2        2.64        2.48      2.06 o
   0   9   2        1.03        4.61      1.26 o
   1   9   2        0.98        1.79      1.21 o
   2   9   2       79.68       76.20      3.74 o
   3   9   2      289.02      305.55      7.16 o
   4   9   2        0.49        7.14      2.03 o
   5   9   2       37.22       40.67      3.50 o
   6   9   2       28.88       27.27      2.76 o
   7   9   2       81.95       79.04      4.47 o
  -6  10   2      210.84      217.28      8.25 o
  -5  10   2      543.52      570.78     12.94 o
  -4  10   2     1933.82     1881.90     35.40 o
  -3  10   2     1074.33     1044.16     17.12 o
  -2  10   2       79.24       71.03      4.99 o
  -1  10   2      253.83      263.51      7.43 o
   0  10   2       15.72        9.75      2.04 o
   1  10   2     1026.97     1037.97     15.29 o
   2  10   2     2025.66     2002.69     22.57 o
   3  10   2     1150.04     1158.58     17.42 o
   4  10   2      136.11      125.34      5.74 o
   5  10   2      658.28      673.17     13.53 o
   6  10   2       75.56      112.65      6.11 o
  -4  11   2       14.99       18.08      3.35 o
  -3  11   2       35.40       41.44      4.66 o
  -2  11   2      417.70      409.86      9.08 o
  -1  11   2     1196.19     1150.05     18.07 o
   0  11   2       46.82       59.82      4.16 o
   1  11   2     1715.54     1802.35     23.15 o
   2  11   2       10.79        8.44      2.38 o
   3  11   2      214.08      228.25      7.60 o
   4  11   2      275.11      256.00      9.48 o
 -11   1   3      314.76      323.01      6.86 o
 -10   1   3       10.60        4.51      1.73 o
  -9   1   3      120.02      133.74      4.82 o
  -8   1   3      193.57      155.18      4.07 o
  -7   1   3     2388.26     2337.36     18.61 o
  -6   1   3     3599.04     3685.07     27.95 o
  -5   1   3     8697.23     8056.36     60.22 o
  -4   1   3      282.35      347.67      4.32 o
  -3   1   3       87.82      106.26      2.38 o
  -2   1   3     2117.43     1848.30     14.44 o
  -1   1   3    13568.34    14167.92    116.08 o
   0   1   3     5308.87     6348.12     47.04 o
   1   1   3    27294.56    28986.80    221.27 o
   2   1   3      832.28      811.56      6.74 o
   3   1   3       12.62       20.53      0.87 o
   4   1   3     1523.52     1473.57     10.67 o
   5   1   3     1062.51     1271.71     10.25 o
   6   1   3     2651.99     2703.61     19.06 o
   7   1   3     4383.87     4228.45     28.97 o
   8   1   3     1694.50     1663.65     13.93 o
   9   1   3      698.31      677.32      8.90 o
  10   1   3       91.40      113.98      4.33 o
  11   1   3       76.09       71.96      5.24 o
 -11   2   3      686.71      679.93     12.47 o
 -10   2   3      517.08      510.63      8.79 o
  -9   2   3     1283.32     1273.20     14.40 o
  -8   2   3      303.15      326.36      6.26 o
  -7   2   3      760.60      801.86      8.74 o
  -6   2   3      126.94      172.56      3.30 o
  -5   2   3      503.17      419.96      5.07 o
  -4   2   3     1315.48     1591.99     16.47 o
  -3   2   3      951.00      992.26     13.76 o
  -2   2   3     5441.90     6095.82     45.61 o
  -1   2   3    14090.47    15338.54    173.18 o
   0   2   3     7225.09     6968.97     48.02 o
   1   2   3      412.72      480.18      4.37 o
   2   2   3     1628.09     1372.02     10.13 o
   3   2   3     2473.31     2540.62     17.75 o
   4   2   3     1625.08     1579.15     13.42 o
   5   2   3     3391.70     3436.20     23.13 o
   6   2   3      154.73      198.72      3.32 o
   7   2   3      102.75       85.69      2.50 o
   8   2   3       87.61      118.48      3.06 o
   9   2   3      741.42      767.36      9.74 o
  10   2   3      616.31      590.98      9.60 o
  11   2   3      508.37      513.13      9.23 o
 -11   3   3      376.23      346.74      7.90 o
 -10   3   3       78.08       82.85      4.01 o
  -9   3   3       26.99       28.86      2.57 o
  -8   3   3      551.81      578.11      8.30 o
  -7   3   3      785.72      750.14     12.08 o
  -6   3   3      814.41      794.76      9.10 o
  -5   3   3     2542.48     2666.92     21.75 o
  -4   3   3      433.58      464.23      5.60 o
  -3   3   3     1666.99     1823.83     14.40 o
  -2   3   3      975.58      869.79      8.64 o
  -1   3   3       36.67       52.90      1.62 o
   0   3   3      317.37      461.95      4.45 o
   1   3   3     2023.80     1794.57     11.90 o
   2   3   3      437.78      446.72      4.12 o
   3   3   3      754.46      745.76      6.16 o
   4   3   3     3581.57     3896.02     26.75 o
   5   3   3     1324.14     1394.92     11.66 o
   6   3   3     1103.89     1061.71      9.73 o
   7   3   3      718.20      718.88      7.71 o
   8   3   3      714.29      670.60      8.35 o
   9   3   3      125.69      126.19      3.89 o
  10   3   3        3.44       15.82      2.22 o
  11   3   3       51.69       39.75      4.15 o
 -11   4   3      344.54      378.26      8.30 o
 -10   4   3     2660.87     2575.22     26.48 o
  -9   4   3      535.52      568.04      9.09 o
  -8   4   3      700.02      687.08     12.42 o
  -7   4   3      615.26      682.17      8.40 o
  -6   4   3       57.27       69.91      2.46 o
  -5   4   3      322.61      231.77      3.68 o
  -4   4   3    22266.75    23785.63    155.14 o
  -3   4   3      187.87      158.75      3.01 o
  -2   4   3      956.54      922.11      7.67 o
  -1   4   3     7585.45     7433.47     49.35 o
   0   4   3        1.90        3.29      0.82 o
   1   4   3     2311.56     2145.96     14.74 o
   2   4   3     7584.28     7764.79     47.46 o
   3   4   3     2624.78     2528.32     17.69 o
   4   4   3     8099.60     7962.91     49.83 o
   5   4   3     1108.46     1089.78      9.58 o
   6   4   3      666.25      641.87      7.00 o
   7   4   3        1.23        6.46      1.28 o
   8   4   3      145.63      174.70      4.08 o
   9   4   3     2028.44     1939.77     20.57 o
  10   4   3      828.22      915.09     12.33 o
  11   4   3       48.84       47.30      3.82 o
 -10   5   3       23.22       25.11      2.59 o
  -9   5   3       59.57       55.13      3.28 o
  -8   5   3      234.65      290.64      6.62 o
  -7   5   3      171.81      177.85      4.54 o
  -6   5   3     3745.30     3725.62     32.79 o
  -5   5   3      340.00      392.98      5.15 o
  -4   5   3      316.98      283.62      4.02 o
  -3   5   3     1234.70     1399.45     10.88 o
  -2   5   3      919.07      974.64      7.76 o
  -1   5   3      742.70      681.22      6.92 o
   0   5   3     1443.50     1366.97     10.57 o
   1   5   3       13.68       19.35      1.16 o
   2   5   3       78.80       66.41      1.81 o
   3   5   3      584.85      598.65      6.40 o
   4   5   3      102.56       93.54      2.40 o
   5   5   3       39.44       44.14      1.81 o
   6   5   3        2.54       12.56      1.28 o
   7   5   3        3.59        7.88      1.33 o
   8   5   3       12.52        4.09      1.73 o
   9   5   3        3.95        9.26      1.87 o
  10   5   3       51.57       53.84      3.32 o
 -10   6   3      718.55      728.85     12.48 o
  -9   6   3      873.73      853.79     12.54 o
  -8   6   3      488.84      490.05      8.25 o
  -7   6   3      155.25      175.87      4.47 o
  -6   6   3     1537.47     1614.14     15.72 o
  -5   6   3     4030.82     4174.13     32.97 o
  -4   6   3     2105.78     2045.67     15.43 o
  -3   6   3     2417.08     2495.85     19.42 o
  -2   6   3     1834.01     1832.67     13.90 o
  -1   6   3      194.01      164.49      2.90 o
   0   6   3      195.85      200.85      3.22 o
   1   6   3     8584.38     8359.77     52.99 o
   2   6   3     1222.31     1297.81     10.62 o
   3   6   3     2166.89     2102.07     16.44 o
   4   6   3     1793.68     1897.01     16.50 o
   5   6   3      403.96      397.96      5.72 o
   6   6   3       23.85       35.63      2.09 o
   7   6   3     1306.01     1247.28     13.67 o
   8   6   3      535.24      430.07      8.95 o
   9   6   3      336.73      365.90      7.17 o
  10   6   3      350.81      391.97      8.20 o
  -9   7   3      175.99      194.71      5.46 o
  -8   7   3      975.70     1000.67     13.02 o
  -7   7   3     2388.99     2390.93     22.93 o
  -6   7   3     2708.94     2663.36     23.69 o
  -5   7   3     1460.80     1477.61     14.97 o
  -4   7   3       50.11       53.46      2.47 o
  -3   7   3       45.96       40.57      1.73 o
  -2   7   3      702.86      620.17      6.52 o
  -1   7   3     2262.11     2221.90     17.01 o
   0   7   3     1645.23     1655.20     13.16 o
   1   7   3     1922.34     1891.20     15.65 o
   2   7   3     1214.52     1165.81     10.33 o
   3   7   3       14.87       13.43      1.54 o
   4   7   3      945.71     1032.63     10.72 o
   5   7   3     1235.18     1227.05     13.33 o
   6   7   3      102.99      130.79      4.15 o
   7   7   3     1053.82     1047.91     13.86 o
   8   7   3      244.64      262.32      6.39 o
   9   7   3       22.62       16.23      2.35 o
  -8   8   3       61.06       57.12      3.83 o
  -7   8   3       89.47       85.33      4.74 o
  -6   8   3        6.91       11.45      2.04 o
  -5   8   3       30.02       46.61      2.74 o
  -4   8   3      521.01      588.37      8.94 o
  -3   8   3      406.89      418.08      6.90 o
  -2   8   3        0.52        6.16      1.07 o
  -1   8   3      163.33      191.38      4.47 o
   0   8   3       99.85      104.97      2.89 o
   1   8   3       30.14       32.89      1.82 o
   2   8   3      218.84      205.95      4.11 o
   3   8   3      312.42      319.64      6.24 o
   4   8   3      108.57      118.62      4.59 o
   5   8   3       26.68       29.89      2.63 o
   6   8   3       23.14       28.21      2.53 o
   7   8   3       69.53       49.98      3.29 o
   8   8   3        7.53        6.32      1.88 o
  -7   9   3     1155.02     1162.45     20.15 o
  -6   9   3     1632.14     1648.31     25.05 o
  -5   9   3      517.69      482.03     16.40 o
  -4   9   3      227.17      238.92      7.41 o
  -3   9   3       90.84       99.07      4.08 o
  -2   9   3      316.14      320.48      6.35 o
  -1   9   3     1056.73     1060.83     11.50 o
   0   9   3     1011.83     1004.26     11.57 o
   1   9   3     1631.60     1648.55     17.37 o
   2   9   3     2020.72     1986.39     20.79 o
   3   9   3      108.46       99.04      3.94 o
   4   9   3      171.40      158.47      5.17 o
   5   9   3      522.92      546.63      9.93 o
   6   9   3      982.21      944.37     14.30 o
   7   9   3     1012.65     1066.05     15.82 o
  -6  10   3       18.99       31.01      5.19 o
  -5  10   3       20.13       22.38      5.28 o
  -4  10   3     1358.80     1257.86     22.43 o
  -3  10   3     1129.39     1032.19     17.40 o
  -2  10   3      286.89      299.18      7.32 o
  -1  10   3      271.11      267.15      6.52 o
   0  10   3       75.63       89.83      4.67 o
   1  10   3        3.76        2.74      1.71 o
   2  10   3      233.79      209.70      5.89 o
   3  10   3     1053.07     1026.01     17.68 o
   4  10   3      226.37      225.74      8.00 o
   5  10   3       74.59      106.03      5.87 o
   6  10   3      124.72      120.78      6.23 o
  -4  11   3      378.99      366.16     11.57 o
  -3  11   3       53.85       64.70      6.53 o
  -2  11   3       64.73       66.80      4.76 o
  -1  11   3       83.76       93.03      5.45 o
   0  11   3     2007.38     1939.18     24.41 o
   1  11   3      351.82      354.13      8.58 o
   2  11   3      559.92      568.64     11.02 o
   3  11   3       31.02       29.12      4.81 o
   4  11   3       54.26       76.25      6.14 o
 -11   0   4      501.03      512.72     13.00 o
 -10   0   4      474.78      440.61     11.39 o
  -9   0   4     3304.37     3106.94     41.92 o
  -8   0   4     1229.30     1230.39     17.25 o
  -7   0   4      870.39      720.92     10.77 o
  -6   0   4      204.53      316.17      6.72 o
  -5   0   4        0.46       23.91      2.19 o
  -4   0   4     1285.90     1313.69     15.84 o
  -3   0   4     6327.02     6389.77     63.37 o
  -2   0   4      861.50      627.88      8.81 o
  -1   0   4     1975.38     2267.21     28.58 o
   0   0   4     4742.03     4695.44     43.05 o
   1   0   4     1348.08     1175.54     22.17 o
   2   0   4        9.91        1.83      0.69 o
   3   0   4       15.43       18.29      0.92 o
   4   0   4     2975.05     3043.79     28.91 o
   5   0   4     4912.01     3971.13     40.21 o
   6   0   4     2275.39     2291.81     22.98 o
   7   0   4     2291.27     2318.34     23.84 o
   8   0   4      772.10      763.01     13.66 o
   9   0   4       58.45       82.25      4.85 o
  10   0   4      438.14      480.08     10.95 o
  11   0   4      152.46      158.56      7.56 o
 -11   1   4      420.91      405.52      7.80 o
 -10   1   4       36.41       36.85      2.95 o
  -9   1   4        4.53        4.47      1.76 o
  -8   1   4       10.21       13.71      1.54 o
  -7   1   4      241.31      254.35      4.15 o
  -6   1   4       31.96       38.35      1.85 o
  -5   1   4      277.62      293.21      4.25 o
  -4   1   4      832.86      730.03      7.25 o
  -3   1   4     3376.15     3520.96     25.67 o
  -2   1   4     6485.81     6484.87     46.34 o
  -1   1   4     3202.72     3551.31     26.12 o
   0   1   4     1600.58     1508.33     10.67 o
   1   1   4     1528.85     1480.17     12.08 o
   2   1   4      195.58      209.81      2.57 o
   3   1   4      181.77      160.82      2.10 o
   4   1   4      141.52      188.77      2.57 o
   5   1   4      270.69      326.97      3.60 o
   6   1   4        0.29        2.38      0.71 o
   7   1   4       57.41       62.63      1.96 o
   8   1   4       63.45       59.17      2.52 o
   9   1   4      515.33      507.98     12.13 o
  10   1   4      734.81      729.63     10.55 o
  11   1   4       29.73       28.25      2.75 o
 -11   2   4      702.17      723.04     11.33 o
 -10   2   4      365.11      321.28      6.92 o
  -9   2   4      795.79      815.09     11.20 o
  -8   2   4     1312.92     1253.36     12.88 o
  -7   2   4      877.98      920.82      9.14 o
  -6   2   4      114.30      127.40      2.94 o
  -5   2   4       13.05       35.05      1.77 o
  -4   2   4     1806.43     1726.44     14.78 o
  -3   2   4     1055.14     1067.77     16.02 o
  -2   2   4      454.54      658.56      6.84 o
  -1   2   4       14.87       64.49      1.98 o
   0   2   4     2076.39     2129.58     16.31 o
   1   2   4     1255.67     1183.89      8.26 o
   2   2   4      351.80      370.75      3.50 o
   3   2   4     2417.84     2642.83     18.61 o
   4   2   4     2237.46     2077.32     16.09 o
   5   2   4     2864.10     2678.61     20.64 o
   6   2   4       31.45       28.20      1.28 o
   7   2   4      807.66      783.78      7.80 o
   8   2   4       14.63       30.79      1.97 o
   9   2   4      369.73      384.82      6.24 o
  10   2   4        9.76       23.27      2.51 o
  11   2   4      370.22      440.72      8.25 o
 -11   3   4      410.07      410.60      8.62 o
 -10   3   4      142.60      137.53      5.01 o
  -9   3   4      316.19      312.78      6.80 o
  -8   3   4     1594.86     1557.24     17.87 o
  -7   3   4      124.32      146.37      3.62 o
  -6   3   4     2755.07     2780.49     23.14 o
  -5   3   4     5103.70     5453.42     41.23 o
  -4   3   4      921.06      746.97      7.87 o
  -3   3   4     2346.08     2292.41     18.45 o
  -2   3   4     2590.41     2681.83     22.44 o
  -1   3   4       66.27       51.62      1.74 o
   0   3   4     2728.63     2454.15     17.52 o
   1   3   4     5568.60     5353.67     33.88 o
   2   3   4     2729.69     3006.14     20.52 o
   3   3   4     3730.16     3784.80     27.03 o
   4   3   4        0.98        3.68      0.79 o
   5   3   4        2.18        1.37      0.74 o
   6   3   4     2003.36     1962.97     15.67 o
   7   3   4     2210.66     2299.00     18.34 o
   8   3   4      543.74      466.89      6.78 o
   9   3   4      443.19      471.34      7.16 o
  10   3   4     2008.13     1906.79     21.31 o
  11   3   4        1.28        7.47      2.13 o
 -11   4   4      194.64      204.36      6.32 o
 -10   4   4       21.00       23.11      2.50 o
  -9   4   4     1164.84     1112.76     14.04 o
  -8   4   4       34.42       46.42      2.95 o
  -7   4   4      835.86      845.71      9.38 o
  -6   4   4       84.53       99.23      3.08 o
  -5   4   4        1.22        7.29      1.12 o
  -4   4   4    10266.85    11598.96     80.23 o
  -3   4   4     1567.27     1608.32     14.27 o
  -2   4   4        0.63        0.83      0.64 o
  -1   4   4     4342.91     4154.25     34.22 o
   0   4   4      496.79      495.55      5.22 o
   1   4   4       59.03       58.21      1.58 o
   2   4   4       26.68       41.36      1.31 o
   3   4   4     1722.60     1841.80     13.85 o
   4   4   4       84.08       95.69      2.03 o
   5   4   4     1361.65     1380.53     11.22 o
   6   4   4      314.49      287.56      4.09 o
   7   4   4      224.62      232.41      4.55 o
   8   4   4       73.51       87.89      3.21 o
   9   4   4        5.35       24.33      2.23 o
  10   4   4      403.86      372.34      7.51 o
 -10   5   4      378.21      370.13      7.96 o
  -9   5   4      177.91      174.57      9.45 o
  -8   5   4       93.66       81.11      3.68 o
  -7   5   4        3.36        9.23      2.04 o
  -6   5   4    10820.90    10933.75     79.92 o
  -5   5   4     1236.13     1278.46     11.53 o
  -4   5   4     1748.24     1722.92     13.65 o
  -3   5   4     4673.08     4508.18     30.75 o
  -2   5   4     1207.88     1296.11     10.42 o
  -1   5   4      657.78      582.22      5.91 o
   0   5   4     6927.36     7114.72     46.58 o
   1   5   4     1779.03     1773.21     13.64 o
   2   5   4    11243.72    11788.61     71.08 o
   3   5   4     5126.54     5371.73     38.15 o
   4   5   4      254.19      209.25      3.60 o
   5   5   4       42.52       59.16      2.17 o
   6   5   4      696.58      750.63      8.10 o
   7   5   4     3250.19     3129.96     29.00 o
   8   5   4      813.10      834.46     10.90 o
   9   5   4     1275.36     1249.23     15.68 o
  10   5   4      574.86      602.14     10.06 o
 -10   6   4      293.69      359.21      9.30 o
  -9   6   4      201.53      209.70      5.77 o
  -8   6   4     1186.67     1228.89     15.27 o
  -7   6   4       75.82       70.02      3.31 o
  -6   6   4      713.71      737.48     10.06 o
  -5   6   4        0.06       24.51      1.58 o
  -4   6   4      605.61      586.91      7.01 o
  -3   6   4      356.07      360.88      4.41 o
  -2   6   4     2765.84     2706.52     19.66 o
  -1   6   4      771.55      746.36      7.33 o
   0   6   4     2181.95     2103.35     15.99 o
   1   6   4      243.73      270.13      3.75 o
   2   6   4        5.06       16.24      1.18 o
   3   6   4      255.28      245.70      4.03 o
   4   6   4      591.54      539.08      6.58 o
   5   6   4      235.52      236.64      4.54 o
   6   6   4      195.17      237.23      4.98 o
   7   6   4       98.99       92.25      3.61 o
   8   6   4      164.65      189.41      4.90 o
   9   6   4      142.83      172.66      5.32 o
  -9   7   4       66.85       62.91      3.82 o
  -8   7   4        0.88        1.51      1.39 o
  -7   7   4       73.34       85.70      3.65 o
  -6   7   4     2232.02     2282.54     22.13 o
  -5   7   4      767.09      792.09      9.15 o
  -4   7   4        7.28        9.31      1.14 o
  -3   7   4       58.03       53.82      2.16 o
  -2   7   4        8.22        9.61      1.22 o
  -1   7   4      791.49      742.14      7.67 o
   0   7   4      421.43      458.63      5.81 o
   1   7   4       96.17      103.31      2.57 o
   2   7   4      831.12      867.01      9.00 o
   3   7   4      232.82      255.60      4.45 o
   4   7   4      151.43      151.59      3.56 o
   5   7   4       83.16       77.83      3.16 o
   6   7   4     1155.35     1104.24     13.24 o
   7   7   4     1020.77      997.12     13.29 o
   8   7   4      187.12      179.41      5.32 o
   9   7   4       37.74       48.91      3.45 o
  -8   8   4      576.45      633.33     12.50 o
  -7   8   4      667.17      668.75     12.50 o
  -6   8   4      202.05      216.32      6.54 o
  -5   8   4        3.63        7.65      1.95 o
  -4   8   4      358.48      338.44      8.48 o
  -3   8   4     2513.39     2520.69     22.71 o
  -2   8   4     2348.44     2347.48     20.44 o
  -1   8   4     1234.18     1201.14     11.53 o
   0   8   4      637.59      620.27      6.90 o
   1   8   4      107.95       98.57      3.23 o
   2   8   4       26.57       35.69      2.14 o
   3   8   4     1286.15     1224.71     14.13 o
   4   8   4     1705.65     1644.24     17.78 o
   5   8   4      311.75      310.61      8.74 o
   6   8   4      268.72      257.73      6.53 o
   7   8   4      144.52      165.05      5.51 o
   8   8   4        4.38       17.54      2.31 o
  -7   9   4       60.86       64.66      5.72 o
  -6   9   4       61.54       65.88      5.55 o
  -5   9   4       21.76       28.24      2.89 o
  -4   9   4        0.62        5.01      1.83 o
  -3   9   4        1.02        1.87      1.31 o
  -2   9   4      343.52      367.14      6.90 o
  -1   9   4      196.65      208.86      5.51 o
   0   9   4       20.87       21.51      2.21 o
   1   9   4        0.77        2.63      1.55 o
   2   9   4      712.16      766.92     10.63 o
   3   9   4      884.74      878.71     12.25 o
   4   9   4        0.08        3.77      1.80 o
   5   9   4        0.89        3.63      1.87 o
   6   9   4       44.74       42.72      3.45 o
   7   9   4        6.14       20.55      2.73 o
  -6  10   4       63.47       67.53      7.65 o
  -5  10   4       22.51       20.94      3.65 o
  -4  10   4      184.08      162.68      6.46 o
  -3  10   4      593.73      629.00     11.94 o
  -2  10   4     1008.38     1012.26     15.00 o
  -1  10   4      965.99      934.44     14.38 o
   0  10   4     1106.68     1114.13     16.40 o
   1  10   4      151.51      115.22      4.69 o
   2  10   4        4.46        6.17      1.85 o
   3  10   4      220.72      212.31      6.97 o
   4  10   4      622.38      599.34     12.54 o
   5  10   4      578.89      540.84     11.97 o
  -4  11   4      193.81      213.53     10.62 o
  -3  11   4      257.04      260.92     11.19 o
  -2  11   4       36.30       33.50      3.70 o
  -1  11   4        5.64        4.27      2.31 o
   0  11   4       72.16       55.69      4.01 o
   1  11   4      250.67      263.91      7.39 o
   2  11   4      845.57      848.23     16.65 o
   3  11   4      937.78     1019.67     16.83 o
 -11   1   5     2390.60     2368.11     25.31 o
 -10   1   5      139.01      149.51      6.12 o
  -9   1   5      195.33      194.56      5.17 o
  -8   1   5        7.58        6.14      1.17 o
  -7   1   5      820.08      717.76      9.60 o
  -6   1   5     1042.43     1109.23     10.82 o
  -5   1   5     6515.31     6653.64     47.77 o
  -4   1   5      605.28      677.33      6.96 o
  -3   1   5     5292.50     4978.02     36.81 o
  -2   1   5     2241.00     1985.19     15.58 o
  -1   1   5      852.80     1052.00      8.08 o
   0   1   5     2695.26     2229.05     16.16 o
   1   1   5     2443.31     2438.82     18.56 o
   2   1   5     2445.37     2652.69     22.55 o
   3   1   5     3318.59     2988.06     21.62 o
   4   1   5      336.35      276.60      3.48 o
   5   1   5       18.46       28.07      1.05 o
   6   1   5      734.02      761.63      6.98 o
   7   1   5      191.79      200.07      3.07 o
   8   1   5      110.13      126.43      3.11 o
   9   1   5      495.62      534.01      7.31 o
  10   1   5      857.68      848.62     10.40 o
  11   1   5      357.55      369.70      7.22 o
 -11   2   5       10.55        3.95      1.96 o
 -10   2   5        8.59       13.63      2.41 o
  -9   2   5     1035.99     1090.50     13.76 o
  -8   2   5      788.65      790.22      9.56 o
  -7   2   5      510.39      475.12      6.26 o
  -6   2   5     1474.03     1446.84     12.76 o
  -5   2   5     1737.99     1888.20     15.90 o
  -4   2   5       21.00       15.84      1.41 o
  -3   2   5     5272.85     5384.66     63.87 o
  -2   2   5      209.63      315.09      4.28 o
  -1   2   5      308.21      263.27      3.43 o
   0   2   5      813.81      967.56      8.65 o
   1   2   5      111.60       80.90      2.06 o
   2   2   5       36.39       32.73      1.12 o
   3   2   5     1757.65     1594.71     13.96 o
   4   2   5      982.92     1015.28      9.27 o
   5   2   5     1187.64     1094.86      9.09 o
   6   2   5      823.60      757.96      6.95 o
   7   2   5      405.24      428.72      5.37 o
   8   2   5       57.56       64.92      2.49 o
   9   2   5      308.26      351.63      5.81 o
  10   2   5      651.95      688.50      9.62 o
  11   2   5       22.40       34.09      2.78 o
 -11   3   5      184.81      168.42      6.26 o
 -10   3   5      350.64      342.00      7.67 o
  -9   3   5      125.18      129.30      4.71 o
  -8   3   5     3277.84     3338.86     32.86 o
  -7   3   5      704.34      732.97     16.29 o
  -6   3   5      325.68      326.96      5.28 o
  -5   3   5     1182.80     1226.75     12.73 o
  -4   3   5     2127.82     2408.34     20.75 o
  -3   3   5     3760.14     3642.43     29.00 o
  -2   3   5     2824.00     2752.22     22.45 o
  -1   3   5     2726.78     2538.67     21.33 o
   0   3   5      290.61      311.92      3.46 o
   1   3   5       86.59      104.76      1.90 o
   2   3   5      295.62      339.00      3.57 o
   3   3   5     1031.78     1030.29      8.61 o
   4   3   5      162.00      192.97      2.78 o
   5   3   5        0.40       16.35      1.24 o
   6   3   5      426.44      466.45      5.32 o
   7   3   5      636.55      609.49      7.02 o
   8   3   5      714.87      760.39      9.13 o
   9   3   5      346.33      325.09      5.69 o
  10   3   5      458.46      498.90      7.98 o
  11   3   5        7.05       14.35      2.27 o
 -11   4   5       65.00       66.96      4.10 o
 -10   4   5       16.28       23.35      2.73 o
  -9   4   5      434.22      433.64      7.96 o
  -8   4   5     4077.83     4174.90     39.96 o
  -7   4   5      179.40      195.23      4.61 o
  -6   4   5     2437.25     2436.26     22.17 o
  -5   4   5      765.90      785.76      8.77 o
  -4   4   5      920.93     1121.53     10.49 o
  -3   4   5     5020.81     5261.31     41.02 o
  -2   4   5     7005.91     7101.60     71.14 o
  -1   4   5       67.46       90.44      2.41 o
   0   4   5     7663.99     7670.99     51.46 o
   1   4   5     2839.93     2960.32     19.80 o
   2   4   5      876.52      738.40      6.18 o
   3   4   5       38.94       67.65      1.55 o
   4   4   5     1452.29     1559.27     11.97 o
   5   4   5     5319.52     5340.29     37.76 o
   6   4   5     1013.70      934.93      8.44 o
   7   4   5     1338.93     1239.98     12.85 o
   8   4   5      495.96      530.99      7.44 o
   9   4   5      116.06      152.35      4.24 o
  10   4   5       74.26       56.55      3.25 o
 -10   5   5        1.67        2.58      1.72 o
  -9   5   5      201.86      174.79      5.37 o
  -8   5   5      339.64      339.93      6.69 o
  -7   5   5        2.69       11.13      1.82 o
  -6   5   5       58.39       82.09      2.83 o
  -5   5   5        4.30        6.56      1.17 o
  -4   5   5      271.25      251.28      4.14 o
  -3   5   5      668.78      685.63      7.83 o
  -2   5   5        1.63       17.41      1.42 o
  -1   5   5        0.79        4.30      0.87 o
   0   5   5      636.43      591.60      6.04 o
   1   5   5      138.42      161.44      2.57 o
   2   5   5     1181.37     1092.62      8.51 o
   3   5   5       14.15       16.70      1.19 o
   4   5   5      322.62      336.29      4.20 o
   5   5   5       30.12       29.94      1.59 o
   6   5   5      158.02      130.11      3.38 o
   7   5   5       87.20       72.56      3.45 o
   8   5   5      366.91      282.35      5.67 o
   9   5   5        1.60        7.50      1.71 o
  10   5   5       13.04       24.93      3.35 o
 -10   6   5      148.37      172.78      6.52 o
  -9   6   5      549.09      583.90     10.86 o
  -8   6   5      694.57      670.18     10.47 o
  -7   6   5     2172.28     2308.00     24.68 o
  -6   6   5     1325.64     1407.99     15.82 o
  -5   6   5     3777.13     3840.84     27.73 o
  -4   6   5       92.27      104.15      2.42 o
  -3   6   5      449.60      401.08      5.50 o
  -2   6   5     1202.76     1249.78     11.16 o
  -1   6   5     2459.00     2482.16     18.53 o
   0   6   5      788.60      803.13      7.68 o
   1   6   5     4873.56     4902.47     32.25 o
   2   6   5        4.47        5.67      0.91 o
   3   6   5      442.12      511.52      5.96 o
   4   6   5      679.43      618.69      8.37 o
   5   6   5      986.73     1067.75     13.51 o
   6   6   5      725.45      641.99      8.81 o
   7   6   5      188.94      189.61      4.67 o
   8   6   5     1272.71     1218.80     14.45 o
   9   6   5      103.24      152.15      4.98 o
  -9   7   5      220.34      270.36      7.20 o
  -8   7   5      228.65      250.58      6.27 o
  -7   7   5        0.17        1.45      1.43 o
  -6   7   5     1249.18     1319.66     16.25 o
  -5   7   5      187.43      220.85      4.56 o
  -4   7   5     1411.07     1452.88     13.74 o
  -3   7   5     1215.96     1132.07     13.00 o
  -2   7   5      845.96      834.14      8.69 o
  -1   7   5      345.49      361.23      4.95 o
   0   7   5       67.32       61.62      2.15 o
   1   7   5       18.82       29.93      1.74 o
   2   7   5     1706.08     1638.05     14.31 o
   3   7   5     1294.24     1243.72     12.75 o
   4   7   5      296.42      334.77      5.57 o
   5   7   5      338.75      314.41      6.32 o
   6   7   5       21.33       12.17      1.76 o
   7   7   5       10.20       19.82      2.09 o
   8   7   5      242.91      267.15      6.28 o
   9   7   5      321.37      337.74      7.32 o
  -8   8   5      761.38      783.18     18.30 o
  -7   8   5      232.03      222.90      6.68 o
  -6   8   5      207.44      204.55      7.45 o
  -5   8   5      101.20      107.45      4.79 o
  -4   8   5       62.22       60.07      3.37 o
  -3   8   5       71.80       71.77      3.12 o
  -2   8   5        4.94        6.21      1.26 o
  -1   8   5      467.30      411.41      6.15 o
   0   8   5        1.33        0.43      1.04 o
   1   8   5       33.79       33.50      2.36 o
   2   8   5       39.77       49.96      2.49 o
   3   8   5        0.30        2.99      1.40 o
   4   8   5       70.29       62.85      3.35 o
   5   8   5      121.79      119.19      4.38 o
   6   8   5        0.66        1.50      1.81 o
   7   8   5       44.85       36.12      3.18 o
   8   8   5        6.14        4.55      2.09 o
  -7   9   5       50.64       65.87      5.66 o
  -6   9   5     1054.80     1131.75     21.11 o
  -5   9   5     1152.94     1166.02     20.55 o
  -4   9   5      948.61     1023.86     14.77 o
  -3   9   5     1140.63     1096.63     15.24 o
  -2   9   5      202.41      207.67      4.98 o
  -1   9   5      244.85      243.76      5.32 o
   0   9   5      274.28      304.97      6.15 o
   1   9   5       86.71       77.00      3.56 o
   2   9   5     1031.05     1007.08     13.09 o
   3   9   5     1603.17     1577.92     21.09 o
   4   9   5     1184.11     1100.95     15.39 o
   5   9   5       96.01      112.83      4.89 o
   6   9   5       15.01       16.35      2.32 o
   7   9   5      130.77      117.23      5.14 o
  -5  10   5        9.16        9.86      3.74 o
  -4  10   5        1.49        0.92      2.59 o
  -3  10   5      391.58      341.58     10.22 o
  -2  10   5     1563.61     1441.87     19.18 o
  -1  10   5      376.78      386.01      8.03 o
   0  10   5      453.12      438.19      8.46 o
   1  10   5      345.59      369.58      7.60 o
   2  10   5      246.77      217.50      6.49 o
   3  10   5        8.42       12.75      2.53 o
   4  10   5      769.55      769.50     13.72 o
   5  10   5      574.49      521.27     11.01 o
  -3  11   5      387.80      365.41     11.00 o
  -2  11   5      547.21      543.75     11.71 o
  -1  11   5       37.74       37.46      3.52 o
   0  11   5      139.40      163.20      6.23 o
   1  11   5     1062.26     1016.47     20.37 o
   2  11   5      294.55      322.58      8.63 o
   3  11   5      452.56      397.27      9.63 o
 -11   0   6      403.29      373.07     16.46 o
 -10   0   6        0.83       -1.07      2.40 o
  -9   0   6      933.90      894.76     17.00 o
  -8   0   6      831.39      866.92     13.88 o
  -7   0   6     2201.59     2183.90     26.63 o
  -6   0   6      963.73      865.93     12.89 o
  -5   0   6     8400.37     8339.78     89.08 o
  -4   0   6     1779.30     1602.81     18.99 o
  -3   0   6     1779.55     1586.47     19.54 o
  -2   0   6       22.87        4.47      1.27 o
  -1   0   6     7328.10     7350.16     62.42 o
   0   0   6     5386.76     5548.57     50.89 o
   1   0   6       87.67      108.21      2.24 o
   2   0   6     5538.16     5908.65     76.84 o
   3   0   6      890.28      912.99     14.42 o
   4   0   6      735.95      645.25     10.79 o
   5   0   6      863.24      826.39     12.23 o
   6   0   6     1773.23     1709.25     18.66 o
   7   0   6       96.64       79.10      2.40 o
   8   0   6     6103.42     5957.38     64.45 o
   9   0   6      265.75      244.36      6.01 o
  10   0   6      150.37      151.11      4.95 o
  11   0   6       15.52       17.68      2.73 o
 -11   1   6        6.22        4.53      2.40 o
 -10   1   6     2872.23     2969.94     29.61 o
  -9   1   6       51.30       47.08      3.14 o
  -8   1   6       16.49       17.45      1.87 o
  -7   1   6      160.10      179.53      4.24 o
  -6   1   6        0.52        2.79      1.00 o
  -5   1   6       17.87       24.98      1.63 o
  -4   1   6      934.46      929.63      8.83 o
  -3   1   6       35.63       25.35      1.43 o
  -2   1   6     4003.15     3939.13     29.59 o
  -1   1   6      949.24      916.12      7.25 o
   0   1   6      631.83      595.45      5.42 o
   1   1   6      300.30      274.46      2.92 o
   2   1   6      526.38      633.90     11.12 o
   3   1   6      416.26      282.54      4.02 o
   4   1   6       19.30       13.65      0.76 o
   5   1   6       75.41       66.02      1.91 o
   6   1   6       23.69       37.77      1.39 o
   7   1   6        0.87       12.80      1.51 o
   8   1   6      281.10      280.03      4.10 o
   9   1   6       12.09       12.84      1.49 o
  10   1   6       31.55       22.43      1.83 o
  11   1   6      157.71      169.27      4.45 o
 -11   2   6      133.09      146.39      6.37 o
 -10   2   6      405.79      407.89      8.72 o
  -9   2   6      890.50      893.48     12.13 o
  -8   2   6      312.80      305.71      5.98 o
  -7   2   6     1882.11     1914.60     16.53 o
  -6   2   6     2022.80     2038.62     17.56 o
  -5   2   6     1787.11     1750.40     15.82 o
  -4   2   6     4632.47     4737.03     36.10 o
  -3   2   6     2791.68     2678.63     28.84 o
  -2   2   6        6.30       23.59      1.33 o
  -1   2   6     1580.28     1503.22     12.20 o
   0   2   6      717.20      766.43      6.38 o
   1   2   6     2633.89     2672.01     19.33 o
   2   2   6      598.49      635.56      5.73 o
   3   2   6     5242.37     5602.02     44.35 o
   4   2   6      988.30     1080.77     10.28 o
   5   2   6     2092.31     2240.77     19.26 o
   6   2   6     1328.82     1337.20     12.94 o
   7   2   6     1331.59     1320.39     11.80 o
   8   2   6      291.38      252.85      3.94 o
   9   2   6     1944.54     1962.74     18.53 o
  10   2   6      613.87      571.41      7.86 o
  11   2   6       23.91       32.45      2.48 o
 -11   3   6      857.83      862.93     14.02 o
 -10   3   6     2389.80     2413.33     28.01 o
  -9   3   6     2695.58     2665.60     28.14 o
  -8   3   6        9.61       17.39      2.21 o
  -7   3   6     1442.95     1487.89     18.83 o
  -6   3   6       15.21       28.50      1.89 o
  -5   3   6     3846.42     3851.27     31.90 o
  -4   3   6     7372.01     7698.00     67.09 o
  -3   3   6     7373.84     8107.14     64.27 o
  -2   3   6     3511.83     3412.98     28.51 o
  -1   3   6     1411.43     1285.95     12.07 o
   0   3   6      134.63      111.49      2.01 o
   1   3   6      698.39      848.09      6.95 o
   2   3   6     3421.46     3339.20     23.06 o
   3   3   6     9478.59     9045.34     67.29 o
   4   3   6     2808.15     2772.64     24.65 o
   5   3   6      747.00      753.36      8.22 o
   6   3   6      110.48      137.45      2.76 o
   7   3   6      561.92      551.46      5.88 o
   8   3   6     1242.20     1182.39     14.90 o
   9   3   6      739.64      761.55      9.31 o
  10   3   6       16.00       24.64      1.94 o
 -10   4   6       63.31       57.13      4.53 o
  -9   4   6      216.53      203.64      6.07 o
  -8   4   6      276.71      281.16     10.72 o
  -7   4   6       11.88       26.22      2.39 o
  -6   4   6        0.43        6.92      1.28 o
  -5   4   6       11.27       10.37      1.25 o
  -4   4   6     1743.27     1824.94     16.13 o
  -3   4   6     4454.05     5102.38     42.09 o
  -2   4   6     2479.43     2492.28     23.33 o
  -1   4   6      492.45      612.26      6.82 o
   0   4   6        0.65        2.62      0.80 o
   1   4   6      572.59      608.56      5.45 o
   2   4   6       99.25       69.78      1.86 o
   3   4   6       37.11       65.83      1.81 o
   4   4   6       19.78       33.43      1.44 o
   5   4   6      693.97      763.56      7.46 o
   6   4   6      235.25      212.01      3.15 o
   7   4   6       35.47       33.43      1.71 o
   8   4   6      130.88      116.13      3.27 o
   9   4   6      150.74      144.28      3.92 o
  10   4   6       14.96       17.88      1.94 o
 -10   5   6     1189.26     1208.36     20.40 o
  -9   5   6     1492.27     1478.61     26.78 o
  -8   5   6      579.71      629.25     12.25 o
  -7   5   6      171.12      150.89      4.85 o
  -6   5   6      658.85      751.96      9.86 o
  -5   5   6     1141.43     1119.26     11.62 o
  -4   5   6     3798.76     3969.77     30.15 o
  -3   5   6     8038.74     8224.79     66.19 o
  -2   5   6     5027.58     4823.12     38.58 o
  -1   5   6     1296.08     1357.91     11.84 o
   0   5   6      465.81      371.70      4.77 o
   1   5   6      170.94      211.97      2.95 o
   2   5   6     1839.25     1714.68     13.02 o
   3   5   6     3743.99     3923.94     26.68 o
   4   5   6     1910.82     1946.33     14.98 o
   5   5   6      937.12      909.19      8.80 o
   6   5   6     1118.28     1226.72     12.65 o
   7   5   6       82.51       79.56      2.85 o
   8   5   6      573.67      511.09     10.53 o
   9   5   6      631.24      621.01      9.01 o
  10   5   6      555.62      546.38      9.04 o
  -9   6   6        0.93        4.10      2.16 o
  -8   6   6      364.20      384.49      8.85 o
  -7   6   6      657.17      710.93     12.20 o
  -6   6   6      138.54      141.52      4.80 o
  -5   6   6     1999.38     1976.46     17.78 o
  -4   6   6      490.27      521.39      6.30 o
  -3   6   6        5.07       13.75      1.17 o
  -2   6   6      303.75      312.47      5.00 o
  -1   6   6      191.30      176.33      3.19 o
   0   6   6      888.50      837.20      8.18 o
   1   6   6     1138.11     1180.59     10.14 o
   2   6   6      745.36      791.30      7.13 o
   3   6   6      111.94      116.46      2.80 o
   4   6   6       73.61       84.37      2.58 o
   5   6   6      110.78      123.46      3.46 o
   6   6   6      125.55      124.38      3.68 o
   7   6   6       11.45       16.22      1.95 o
   8   6   6      634.80      607.38      8.95 o
   9   6   6      227.12      245.06      5.80 o
  -9   7   6      556.20      574.04     11.56 o
  -8   7   6       17.90       27.01      2.86 o
  -7   7   6      211.54      218.08      6.38 o
  -6   7   6       84.16      104.67      4.58 o
  -5   7   6      724.36      690.50      8.71 o
  -4   7   6     2069.92     2189.74     20.03 o
  -3   7   6     1543.92     1538.22     14.01 o
  -2   7   6       64.94       74.91      2.54 o
  -1   7   6       90.33       86.22      2.63 o
   0   7   6      102.38      127.93      3.07 o
   1   7   6        0.49        1.87      1.00 o
   2   7   6      276.49      256.82      4.06 o
   3   7   6      537.34      607.64      8.09 o
   4   7   6      208.30      173.23      4.19 o
   5   7   6        5.52       11.75      1.74 o
   6   7   6      301.93      273.17      5.52 o
   7   7   6      168.38      148.00      4.31 o
   8   7   6      206.12      212.71      5.65 o
  -8   8   6     2699.16     2712.28     32.88 o
  -7   8   6      308.48      385.87      9.70 o
  -6   8   6      849.39      962.30     18.60 o
  -5   8   6     1251.36     1266.60     18.32 o
  -4   8   6      783.32      724.21     10.21 o
  -3   8   6        7.21       10.46      1.57 o
  -2   8   6     1505.06     1493.22     15.07 o
  -1   8   6      282.17      265.23      5.17 o
   0   8   6     2207.19     2191.84     19.45 o
   1   8   6     1392.69     1408.04     14.29 o
   2   8   6     1838.99     1801.49     17.35 o
   3   8   6      503.80      510.95      8.48 o
   4   8   6      225.23      239.93      5.67 o
   5   8   6     1777.74     1746.05     19.76 o
   6   8   6      643.34      683.37     11.14 o
   7   8   6      247.29      224.74      6.19 o
  -7   9   6       23.74       75.15      5.83 o
  -6   9   6        2.17        0.67      3.29 o
  -5   9   6       57.53       61.39      6.32 o
  -4   9   6       53.03       53.83      3.99 o
  -3   9   6      533.64      534.69     12.53 o
  -2   9   6      302.43      272.36      6.00 o
  -1   9   6      224.21      218.68      5.16 o
   0   9   6        0.02        3.22      1.49 o
   1   9   6       44.87       55.73      2.99 o
   2   9   6       56.02       40.62      3.28 o
   3   9   6      182.61      182.52      5.28 o
   4   9   6     2060.83     2034.29     24.10 o
   5   9   6       89.44      102.11      5.36 o
   6   9   6      268.23      292.55      7.23 o
  -5  10   6      442.01      486.94     12.98 o
  -4  10   6      252.97      235.35     13.00 o
  -3  10   6        6.70        6.61      2.33 o
  -2  10   6      189.16      212.75      6.75 o
  -1  10   6      873.05      862.16     12.04 o
   0  10   6     1273.77     1265.96     15.46 o
   1  10   6     1013.53      990.76     17.03 o
   2  10   6      373.52      369.07      8.43 o
   3  10   6      491.73      511.40     10.10 o
   4  10   6       68.69       76.45      4.48 o
   5  10   6      476.65      465.91     10.35 o
  -3  11   6      659.76      725.57     19.76 o
  -2  11   6      745.39      761.53     14.27 o
  -1  11   6      108.20       96.02      5.13 o
   0  11   6       30.63       35.60      4.10 o
   1  11   6       15.37       15.16      3.11 o
   2  11   6      237.60      271.80      7.91 o
 -11   1   7       68.42       71.34      4.47 o
 -10   1   7     3518.07     3550.62     37.75 o
  -9   1   7      187.53      173.47      4.98 o
  -8   1   7      614.53      591.55      8.75 o
  -7   1   7      592.98      578.20      7.50 o
  -6   1   7     1199.22     1203.56     11.73 o
  -5   1   7     2733.91     2485.14     20.10 o
  -4   1   7     1809.78     1743.99     15.09 o
  -3   1   7     1231.11     1243.00     12.10 o
  -2   1   7     2957.26     3359.80     25.69 o
  -1   1   7     7874.65     7866.92     52.11 o
   0   1   7     3230.69     3082.48     22.98 o
   1   1   7     1942.91     1871.05     14.47 o
   2   1   7       35.49       47.96      2.05 o
   3   1   7     1755.22     1672.63     17.49 o
   4   1   7      199.18      141.66      2.96 o
   5   1   7     2027.51     1762.20     19.68 o
   6   1   7     2408.51     2144.45     20.63 o
   7   1   7      361.86      372.53      4.77 o
   8   1   7      710.62      667.60      7.63 o
   9   1   7      332.16      368.02      5.57 o
  10   1   7       32.13       25.22      1.93 o
 -11   2   7     1330.54     1277.73     21.04 o
 -10   2   7       15.16        9.69      3.07 o
  -9   2   7      899.15      983.53     12.99 o
  -8   2   7      224.43      254.46      5.49 o
  -7   2   7       62.75       65.18      2.72 o
  -6   2   7      701.89      675.12      7.93 o
  -5   2   7     4403.75     4441.73     34.75 o
  -4   2   7     3432.57     3474.62     30.89 o
  -3   2   7     6661.93     6601.32     52.12 o
  -2   2   7      261.46      218.42      3.99 o
  -1   2   7     1343.21     1436.80     12.35 o
   0   2   7      641.02      573.53      5.22 o
   1   2   7     4075.44     3914.87     29.18 o
   2   2   7     1009.10      929.25      9.91 o
   3   2   7      122.46      133.71      2.84 o
   4   2   7     1678.77     1665.75     16.61 o
   5   2   7      186.58      187.75      2.92 o
   6   2   7       22.76       30.65      1.60 o
   7   2   7     1297.15     1327.31     12.72 o
   8   2   7      423.58      456.61      6.06 o
   9   2   7       22.43       19.96      1.79 o
  10   2   7      691.66      750.48      9.92 o
 -11   3   7       71.22       86.95      5.79 o
 -10   3   7      187.62      172.16      6.92 o
  -9   3   7      102.02      106.01      4.79 o
  -8   3   7       35.95       37.06      2.95 o
  -7   3   7      665.72      626.75      8.84 o
  -6   3   7     1128.24     1112.93     12.98 o
  -5   3   7       71.60       50.15      2.32 o
  -4   3   7      131.64      153.52      3.54 o
  -3   3   7      133.39      108.50      2.88 o
  -2   3   7     1704.03     1767.91     16.43 o
  -1   3   7      987.26     1122.77      9.94 o
   0   3   7      463.33      336.09      3.61 o
   1   3   7        0.89       16.79      0.94 o
   2   3   7      552.72      693.27      7.55 o
   3   3   7       23.11       55.11      1.80 o
   4   3   7       85.12       74.00      2.20 o
   5   3   7      413.00      403.03      5.24 o
   6   3   7       45.92       50.86      2.05 o
   7   3   7      168.99      148.65      3.20 o
   8   3   7        0.34        6.01      1.36 o
   9   3   7      185.71      178.00      4.26 o
  10   3   7        2.62        6.23      2.13 o
 -10   4   7      613.89      623.96     14.08 o
  -9   4   7      274.21      282.55      7.81 o
  -8   4   7       13.49       26.57      2.66 o
  -7   4   7     1167.04     1249.56     15.51 o
  -6   4   7      598.56      621.31      8.01 o
  -5   4   7     3238.06     3378.36     28.86 o
  -4   4   7     7026.15     7034.98     54.46 o
  -3   4   7     2796.47     2898.32     24.58 o
  -2   4   7      239.36      188.83      3.91 o
  -1   4   7      510.61      503.08      6.22 o
   0   4   7     1369.13     1331.39     11.26 o
   1   4   7     3719.19     3283.20     21.73 o
   2   4   7     4745.16     4867.66     33.57 o
   3   4   7     3954.40     3982.74     31.16 o
   4   4   7     1797.20     1820.48     16.68 o
   5   4   7        0.01        1.11      0.98 o
   6   4   7     1057.91     1105.53     11.36 o
   7   4   7      856.96      862.66     10.23 o
   8   4   7     1347.00     1310.39     14.38 o
   9   4   7      887.69      885.83     11.82 o
  10   4   7      324.00      332.35      6.84 o
 -10   5   7       78.36       81.49      5.10 o
  -9   5   7      106.26      131.36      7.61 o
  -8   5   7       20.62       23.37      3.14 o
  -7   5   7       59.17       69.10      4.41 o
  -6   5   7       25.03       20.43      2.37 o
  -5   5   7       74.14       80.69      3.65 o
  -4   5   7       12.32       19.30      1.85 o
  -3   5   7       26.38       29.37      2.02 o
  -2   5   7        4.16       12.58      1.32 o
  -1   5   7       57.37       51.83      2.12 o
   0   5   7      167.34      177.63      3.17 o
   1   5   7      284.87      262.72      3.49 o
   2   5   7      105.66      109.33      2.21 o
   3   5   7      103.50      122.17      2.21 o
   4   5   7      595.95      560.29      5.93 o
   5   5   7      378.29      345.93      4.37 o
   6   5   7      761.65      769.98      8.19 o
   7   5   7       36.21       55.15      2.91 o
   8   5   7        1.79       14.52      2.01 o
   9   5   7       71.41       57.29      3.23 o
  -9   6   7      453.09      416.50      9.52 o
  -8   6   7      209.44      197.92      9.29 o
  -7   6   7      336.72      352.20      8.14 o
  -6   6   7      449.96      532.26     10.26 o
  -5   6   7      136.60      124.58      4.20 o
  -4   6   7      963.55      995.94     11.67 o
  -3   6   7     2086.50     2003.30     17.86 o
  -2   6   7      191.23      186.17      3.80 o
  -1   6   7        1.18        4.76      0.89 o
   0   6   7      303.37      282.20      4.38 o
   1   6   7     1857.06     1852.75     14.03 o
   2   6   7     2852.24     2766.38     20.21 o
   3   6   7     2923.51     2887.86     21.54 o
   4   6   7      634.89      676.86      8.54 o
   5   6   7       72.58       65.36      2.64 o
   6   6   7       59.70       70.60      2.84 o
   7   6   7      362.12      394.19      6.42 o
   8   6   7     1056.42     1051.62     12.54 o
   9   6   7      421.05      382.23      7.57 o
  -8   7   7        8.00       15.90      3.72 o
  -7   7   7     1295.15     1350.44     20.38 o
  -6   7   7      618.71      635.05     13.69 o
  -5   7   7      639.11      636.54      8.89 o
  -4   7   7       51.45       44.43      2.42 o
  -3   7   7      180.62      152.01      4.37 o
  -2   7   7      612.58      629.68      7.96 o
  -1   7   7     3087.15     3147.87     25.06 o
   0   7   7      157.89      156.89      3.45 o
   1   7   7      317.45      300.02      4.59 o
   2   7   7      197.00      227.75      4.13 o
   3   7   7      140.31      189.05      4.44 o
   4   7   7      464.10      384.22      6.76 o
   5   7   7      419.95      412.61      6.74 o
   6   7   7     1891.79     1861.98     20.03 o
   7   7   7      559.88      606.44      8.88 o
   8   7   7      164.33      165.36      4.51 o
  -8   8   7      355.74      302.19     14.22 o
  -7   8   7      529.69      447.20     14.32 o
  -6   8   7       63.81       82.76      7.03 o
  -5   8   7       10.47       11.34      2.65 o
  -4   8   7      440.26      410.64      8.87 o
  -3   8   7       12.67       22.51      2.30 o
  -2   8   7      102.50      101.42      4.07 o
  -1   8   7        2.56        0.41      1.33 o
   0   8   7       60.87       47.35      2.56 o
   1   8   7       33.81       40.51      2.38 o
   2   8   7      354.17      363.03      6.37 o
   3   8   7       59.85       64.10      3.14 o
   4   8   7      191.20      176.20      4.95 o
   5   8   7       92.49       90.10      3.94 o
   6   8   7      146.80      122.01      4.60 o
   7   8   7      153.24      174.54      5.40 o
  -6   9   7      319.75      292.89     11.68 o
  -5   9   7        0.55        3.66      2.61 o
  -4   9   7      765.04      777.65     13.73 o
  -3   9   7      428.77      450.67      8.87 o
  -2   9   7     2591.31     2551.02     27.15 o
  -1   9   7      842.83      863.11     11.18 o
   0   9   7      353.28      346.89      6.45 o
   1   9   7       83.28       95.32      4.44 o
   2   9   7        6.20       17.01      2.50 o
   3   9   7      650.96      629.96     10.16 o
   4   9   7      773.36      760.22     12.09 o
   5   9   7      710.09      656.24     11.15 o
   6   9   7     1935.35     1954.44     23.72 o
  -5  10   7       14.42       29.91      5.80 o
  -4  10   7      435.31      407.64     10.41 o
  -3  10   7       35.26       28.35      3.07 o
  -2  10   7       29.67       27.02      3.13 o
  -1  10   7      105.28       87.47      4.10 o
   0  10   7      425.42      377.60      8.45 o
   1  10   7      142.20      142.30      6.00 o
   2  10   7      365.94      345.87     10.60 o
   3  10   7      942.78      965.73     14.85 o
   4  10   7       93.33      114.46      4.84 o
  -2  11   7      618.98      604.55     13.89 o
  -1  11   7      501.91      477.56     11.04 o
   0  11   7      237.09      260.50      8.88 o
   1  11   7      106.38      101.72      7.24 o
 -11   0   8      128.24      146.65     10.89 o
 -10   0   8     1587.65     1579.21     28.82 o
  -9   0   8      178.06      187.14      8.09 o
  -8   0   8        3.77        4.01      1.84 o
  -7   0   8        4.02        3.29      2.32 o
  -6   0   8     1605.66     1508.81     19.79 o
  -5   0   8      736.86      672.28     10.69 o
  -4   0   8    12028.00    12011.18    126.73 o
  -3   0   8     5809.47     5818.54     64.46 o
  -2   0   8     3597.62     3262.71     37.30 o
  -1   0   8     1589.30     1702.11     16.97 o
   0   0   8        4.99        4.97      1.63 o
   1   0   8    26496.83    26440.44    344.54 o
   2   0   8       84.01      164.29      6.22 o
   3   0   8     1810.65     1628.02     28.35 o
   4   0   8     2778.11     2592.15     42.63 o
   5   0   8     1402.63     1308.76     30.23 o
   6   0   8      133.34      161.36      5.31 o
   7   0   8     3122.18     3162.33     44.77 o
   8   0   8     1378.99     1356.36     19.29 o
   9   0   8     2364.12     2289.45     30.84 o
  10   0   8      811.24      742.50     13.67 o
 -11   1   8       28.90       39.87      4.56 o
 -10   1   8      106.66      116.23      5.58 o
  -9   1   8      680.15      699.26     12.26 o
  -8   1   8      677.18      670.36     10.02 o
  -7   1   8       70.34       73.90      2.87 o
  -6   1   8      421.42      398.48      5.76 o
  -5   1   8       10.43       21.48      1.54 o
  -4   1   8      123.16      159.04      3.63 o
  -3   1   8       10.81       19.65      1.50 o
  -2   1   8      112.10      107.27      2.39 o
  -1   1   8        3.64        6.80      0.73 o
   0   1   8      562.05      645.02      6.55 o
   1   1   8        1.30       15.62      1.01 o
   2   1   8        5.59        5.88      1.11 o
   3   1   8      132.87      164.75      3.57 o
   4   1   8        1.07       12.35      1.21 o
   5   1   8        2.55        4.82      1.12 o
   6   1   8      947.64      937.17     13.40 o
   7   1   8      330.61      329.00      5.73 o
   8   1   8      137.15      124.70      2.89 o
   9   1   8      270.77      272.33      5.10 o
  10   1   8       24.51       18.09      1.91 o
 -11   2   8      260.10      266.81     10.22 o
 -10   2   8       73.05       59.59      6.50 o
  -9   2   8      579.21      595.44     13.49 o
  -8   2   8      410.03      389.14      7.33 o
  -7   2   8      295.98      253.73      5.33 o
  -6   2   8      403.95      409.24      6.39 o
  -5   2   8     1540.67     1563.46     17.46 o
  -4   2   8     3613.38     3740.02     32.24 o
  -3   2   8     3067.97     3177.92     26.41 o
  -2   2   8      847.66      858.38      9.60 o
  -1   2   8     1191.55     1046.41      9.99 o
   0   2   8      465.00      435.16      5.01 o
   1   2   8     1274.38     1225.34     10.85 o
   2   2   8     1129.46     1128.62     11.99 o
   3   2   8     1295.38     1134.06     11.86 o
   4   2   8     3468.67     3548.07     34.64 o
   5   2   8     1737.93     1756.53     21.63 o
   6   2   8     1310.59     1251.32     15.54 o
   7   2   8      118.26      117.50      2.56 o
   8   2   8      209.81      211.59      3.75 o
   9   2   8      404.37      391.94      6.58 o
  10   2   8      420.66      393.93      6.30 o
 -10   3   8      114.26      128.94      6.46 o
  -9   3   8     1351.43     1316.63     22.56 o
  -8   3   8     2101.80     2100.53     31.74 o
  -7   3   8     2824.19     2817.03     30.77 o
  -6   3   8     1104.20     1125.09     12.39 o
  -5   3   8      507.09      492.31      7.13 o
  -4   3   8      682.15      594.09      7.79 o
  -3   3   8     1243.18     1256.14     13.31 o
  -2   3   8     3990.80     3919.63     34.53 o
  -1   3   8     3130.74     3041.03     25.53 o
   0   3   8      834.34      855.45      7.92 o
   1   3   8     1703.82     1683.59     12.25 o
   2   3   8      521.75      411.59      4.67 o
   3   3   8        2.18        8.13      1.15 o
   4   3   8      653.38      700.67      9.45 o
   5   3   8     1901.39     1831.79     19.51 o
   6   3   8     2169.22     2137.54     19.80 o
   7   3   8      314.72      294.31      5.41 o
   8   3   8        5.75        1.71      1.02 o
   9   3   8       18.33       12.25      1.49 o
  10   3   8        7.70        0.31      2.04 o
 -10   4   8       59.30       64.07      8.80 o
  -9   4   8       26.50       20.64      3.38 o
  -8   4   8       85.35       96.50      5.29 o
  -7   4   8        0.01        3.67      1.41 o
  -6   4   8       72.82       68.31      3.84 o
  -5   4   8        0.56        2.74      1.01 o
  -4   4   8        4.46        5.19      1.45 o
  -3   4   8       21.14       12.03      1.46 o
  -2   4   8     1388.98     1393.87     14.72 o
  -1   4   8       72.74       98.34      2.71 o
   0   4   8      536.32      662.05      6.88 o
   1   4   8      113.84      112.24      2.22 o
   2   4   8      217.21      212.54      2.88 o
   3   4   8       15.97        6.77      1.02 o
   4   4   8       86.61       98.19      2.94 o
   5   4   8      158.67      154.02      3.59 o
   6   4   8       43.50       45.24      2.22 o
   7   4   8       50.99       55.30      2.41 o
   8   4   8       19.09       15.13      1.52 o
   9   4   8      105.06       93.78      3.38 o
  10   4   8        6.07       13.84      1.88 o
 -10   5   8       56.28       65.65      5.31 o
  -9   5   8      377.59      381.26     16.82 o
  -8   5   8      414.17      438.79     15.15 o
  -7   5   8      313.75      311.20      8.50 o
  -6   5   8       40.22       44.96      3.48 o
  -5   5   8        2.39        3.90      1.11 o
  -4   5   8       57.28       63.38      2.83 o
  -3   5   8        4.32        8.40      1.32 o
  -2   5   8     3260.90     3095.78     28.42 o
  -1   5   8     4707.05     4507.78     37.85 o
   0   5   8      738.83      721.02      7.77 o
   1   5   8      390.33      379.58      4.39 o
   2   5   8      516.74      517.38      4.83 o
   3   5   8       23.43       22.43      1.39 o
   4   5   8      288.64      331.06      4.95 o
   5   5   8       17.02       17.35      1.63 o
   6   5   8      276.79      256.31      4.71 o
   7   5   8      625.55      623.82      8.42 o
   8   5   8      628.86      608.78      9.03 o
   9   5   8       87.11      144.03      5.39 o
  -9   6   8      195.28      220.61      8.61 o
  -8   6   8        0.97        7.30      2.80 o
  -7   6   8        1.63       -1.78      1.78 o
  -6   6   8       12.09       19.85      2.49 o
  -5   6   8      318.97      311.24      6.75 o
  -4   6   8       11.05       12.08      1.76 o
  -3   6   8      710.87      738.34     11.08 o
  -2   6   8       70.85       67.07      2.85 o
  -1   6   8      416.89      356.43      6.61 o
   0   6   8       97.20      100.18      2.85 o
   1   6   8       10.86        9.31      1.15 o
   2   6   8       70.20       66.65      2.00 o
   3   6   8      263.32      225.18      3.76 o
   4   6   8      345.23      369.96      5.26 o
   5   6   8      239.47      241.93      4.49 o
   6   6   8       25.39       18.71      1.92 o
   7   6   8       36.88       38.06      2.60 o
   8   6   8        1.67        5.40      1.66 o
  -8   7   8      563.51      589.12     13.85 o
  -7   7   8      281.20      309.09     12.06 o
  -6   7   8      215.52      203.27      8.32 o
  -5   7   8       14.93       11.75      1.88 o
  -4   7   8       40.76       36.58      2.58 o
  -3   7   8      499.07      467.70      8.15 o
  -2   7   8     1220.28     1194.65     13.39 o
  -1   7   8      727.28      760.38      9.23 o
   0   7   8      506.29      509.19      6.52 o
   1   7   8      107.37      100.67      3.18 o
   2   7   8      787.04      795.87      9.42 o
   3   7   8       83.90       88.49      3.18 o
   4   7   8        0.93        2.15      1.60 o
   5   7   8      350.26      344.04      6.37 o
   6   7   8       29.89       34.29      2.23 o
   7   7   8      173.17      138.58      3.79 o
   8   7   8      182.64      182.99      6.24 o
  -7   8   8      578.50      540.70     15.99 o
  -6   8   8      370.16      434.89     24.65 o
  -5   8   8      444.95      557.30     12.25 o
  -4   8   8      842.01      875.66     14.19 o
  -3   8   8      926.08     1010.42     13.79 o
  -2   8   8      552.98      511.40      8.69 o
  -1   8   8        5.78        3.89      1.50 o
   0   8   8       66.29       69.44      2.96 o
   1   8   8       75.14       85.91      3.66 o
   2   8   8      452.44      430.15      7.07 o
   3   8   8      643.46      605.08      8.95 o
   4   8   8     3931.45     3904.21     37.73 o
   5   8   8       72.30       90.14      3.80 o
   6   8   8       71.86       70.44      3.39 o
   7   8   8      159.86      162.36      5.08 o
  -6   9   8      125.51      176.48      9.85 o
  -5   9   8       13.87       17.47      2.75 o
  -4   9   8      161.07      151.42      6.21 o
  -3   9   8       29.18       25.82      2.73 o
  -2   9   8      246.89      250.20      6.17 o
  -1   9   8      698.85      673.21      9.64 o
   0   9   8      110.09      148.37      5.21 o
   1   9   8        5.36        7.08      2.09 o
   2   9   8        0.54        4.58      2.02 o
   3   9   8      119.74      125.00      4.74 o
   4   9   8        6.18       16.12      2.50 o
   5   9   8      685.99      636.98     10.88 o
  -4  10   8      408.47      468.38     10.64 o
  -3  10   8     1123.97     1141.47     17.96 o
  -2  10   8       67.35       87.12      4.83 o
  -1  10   8      255.15      243.62      8.01 o
   0  10   8      431.70      402.46      8.86 o
   1  10   8      754.59      781.11     12.37 o
   2  10   8      999.13      921.83     14.43 o
   3  10   8      118.14      127.70      5.43 o
   4  10   8      724.52      711.31     12.13 o
 -10   1   9      853.61      871.20     17.64 o
  -9   1   9      312.01      309.54     11.49 o
  -8   1   9     1113.84     1107.39     17.57 o
  -7   1   9       48.42       59.97      3.40 o
  -6   1   9     1696.10     1674.57     15.32 o
  -5   1   9     2802.44     2725.22     22.76 o
  -4   1   9      547.13      486.68      7.01 o
  -3   1   9      239.72      237.84      4.51 o
  -2   1   9      658.50      595.69      6.92 o
  -1   1   9     2801.37     2854.74     22.39 o
   0   1   9     4190.23     4380.61     35.00 o
   1   1   9     3437.57     3409.88     29.07 o
   2   1   9     7072.98     7180.49     76.71 o
   3   1   9     1295.05     1257.18     17.74 o
   4   1   9      626.54      679.64     11.10 o
   5   1   9      736.02      730.39     11.09 o
   6   1   9       83.21      122.67      4.11 o
   7   1   9     3976.24     3905.59     44.53 o
   8   1   9     1132.24     1179.57     16.48 o
   9   1   9        5.52        8.95      1.44 o
  10   1   9      132.94      165.20      4.51 o
 -10   2   9     1561.87     1538.94     26.48 o
  -9   2   9     1124.28     1098.50     23.04 o
  -8   2   9     1934.25     1943.59     27.44 o
  -7   2   9       33.59       49.02      3.35 o
  -6   2   9      153.49      170.86      4.31 o
  -5   2   9        1.34        0.42      1.09 o
  -4   2   9     2445.36     2447.54     33.08 o
  -3   2   9     3110.52     2941.64     30.34 o
  -2   2   9     2847.80     3068.61     27.30 o
  -1   2   9     6692.99     6878.53     58.35 o
   0   2   9      203.53      348.95      4.35 o
   1   2   9     1325.39     1373.61     12.03 o
   2   2   9     1864.74     1844.78     17.17 o
   3   2   9      796.39      844.30     12.62 o
   4   2   9      472.84      413.91      7.13 o
   5   2   9     1645.54     1563.33     20.74 o
   6   2   9      542.02      531.70     10.52 o
   7   2   9       12.28       25.25      3.90 o
   8   2   9      104.28       91.37      4.02 o
   9   2   9      391.05      358.32      6.25 o
  10   2   9      234.20      256.33      5.14 o
 -10   3   9        6.91        7.11      3.79 o
  -9   3   9        2.71       -0.28      3.36 o
  -8   3   9      409.50      440.55     14.44 o
  -7   3   9       38.26       40.68      3.59 o
  -6   3   9      438.83      432.71      7.55 o
  -5   3   9        7.25        8.96      1.61 o
  -4   3   9      500.59      435.64      6.82 o
  -3   3   9      111.50      126.86      4.22 o
  -2   3   9       55.32       62.93      2.52 o
  -1   3   9      543.40      554.49      6.79 o
   0   3   9      124.12      118.35      2.65 o
   1   3   9      109.09      104.62      2.20 o
   2   3   9     1740.30     1772.69     15.12 o
   3   3   9       72.63      115.38      2.87 o
   4   3   9       10.46       25.30      1.69 o
   5   3   9       36.16       54.61      2.39 o
   6   3   9       73.75       61.22      2.31 o
   7   3   9      181.70      210.02      4.95 o
   8   3   9      104.07       90.64      3.49 o
   9   3   9       13.42       17.71      1.54 o
  10   3   9        4.62       11.07      1.52 o
 -10   4   9      350.15      368.49     13.32 o
  -9   4   9     1859.49     1846.16     33.34 o
  -8   4   9     2246.62     2190.35     36.68 o
  -7   4   9       21.28       40.00      5.03 o
  -6   4   9      219.18      240.15      7.10 o
  -5   4   9      717.36      678.78     10.27 o
  -4   4   9     2838.08     2871.22     26.08 o
  -3   4   9     3462.94     3564.37     36.39 o
  -2   4   9     7553.73     7592.89     67.61 o
  -1   4   9      651.61      573.57      8.36 o
   0   4   9       34.23       36.31      1.50 o
   1   4   9      425.23      519.92      5.41 o
   2   4   9     1734.58     1685.94     15.09 o
   3   4   9      560.48      554.35      6.64 o
   4   4   9     6318.12     6115.25     55.06 o
   5   4   9      761.11      737.17     11.56 o
   6   4   9       60.26       57.95      3.06 o
   7   4   9        3.42       13.55      1.54 o
   8   4   9      111.77      115.98      2.94 o
   9   4   9      231.94      202.32      4.27 o
  -9   5   9        3.28        4.02      3.64 o
  -8   5   9      107.61      106.03     10.62 o
  -7   5   9      125.84      158.26     12.24 o
  -6   5   9      667.59      665.24     16.49 o
  -5   5   9      201.82      214.75      7.90 o
  -4   5   9      214.67      209.20      5.27 o
  -3   5   9        1.00        1.86      0.90 o
  -2   5   9       55.17       82.99      3.18 o
  -1   5   9        0.84        9.47      1.27 o
   0   5   9      315.24      311.30      4.35 o
   1   5   9        3.19        3.75      0.84 o
   2   5   9      239.25      247.27      3.32 o
   3   5   9      224.94      245.27      5.04 o
   4   5   9       16.64       32.62      2.08 o
   5   5   9       94.46      118.84      3.57 o
   6   5   9      651.00      575.77      7.49 o
   7   5   9      456.64      458.73      6.67 o
   8   5   9       82.04       77.71      2.92 o
   9   5   9       22.85       40.96      2.51 o
  -9   6   9      657.90      671.89     15.52 o
  -8   6   9     1020.59      998.76     21.72 o
  -7   6   9      103.92      129.96      7.59 o
  -6   6   9      738.94      692.25     17.36 o
  -5   6   9      478.73      491.14     10.42 o
  -4   6   9      312.76      298.94      8.64 o
  -3   6   9     2125.46     2329.11     28.80 o
  -2   6   9     2103.55     1955.26     21.37 o
  -1   6   9      626.39      650.34      7.85 o
   0   6   9       97.07      109.87      3.01 o
   1   6   9      291.79      325.00      4.84 o
   2   6   9       23.90       23.36      1.43 o
   3   6   9     2048.66     1951.82     16.43 o
   4   6   9     1477.75     1449.50     15.27 o
   5   6   9      762.46      702.52      9.43 o
   6   6   9       39.92       52.73      2.66 o
   7   6   9       18.00       30.16      2.28 o
   8   6   9       22.51       23.92      2.25 o
  -8   7   9      372.14      282.60     10.93 o
  -7   7   9      756.86      841.75     19.09 o
  -6   7   9      550.74      620.04     15.21 o
  -5   7   9      536.50      585.10     10.99 o
  -4   7   9      709.09      756.82     13.36 o
  -3   7   9     1936.98     1757.08     23.04 o
  -2   7   9      164.49      152.05      4.85 o
  -1   7   9      787.35      790.11     10.48 o
   0   7   9      691.91      696.53      8.54 o
   1   7   9      535.75      511.71      7.49 o
   2   7   9      364.66      391.43      6.10 o
   3   7   9      510.93      548.13      7.66 o
   4   7   9      889.26      947.67     11.83 o
   5   7   9        8.75        9.80      1.51 o
   6   7   9      240.41      248.10      5.91 o
   7   7   9      727.27      646.45     10.37 o
  -7   8   9      389.37      389.32     19.34 o
  -6   8   9      124.17      121.80      7.36 o
  -5   8   9      106.34       71.37      5.25 o
  -4   8   9      169.46      151.33      5.73 o
  -3   8   9       53.59       55.50      4.09 o
  -2   8   9      651.62      592.07      9.62 o
  -1   8   9      112.18      127.20      4.50 o
   0   8   9      253.68      230.51      5.45 o
   1   8   9        0.30        3.70      1.58 o
   2   8   9        2.39        5.34      2.04 o
   3   8   9       33.83       30.16      2.35 o
   4   8   9     2111.33     2070.71     22.28 o
   5   8   9      162.70      185.49      4.79 o
   6   8   9       10.11       18.36      1.88 o
  -5   9   9     1438.12     1406.75     21.02 o
  -4   9   9      721.23      679.16     12.87 o
  -3   9   9       30.93       33.63      3.27 o
  -2   9   9       92.35      114.30      4.94 o
  -1   9   9     1671.64     1590.36     19.39 o
   0   9   9      638.83      577.34      9.97 o
   1   9   9     1292.77     1207.46     15.85 o
   2   9   9      796.71      836.07     12.37 o
   3   9   9      524.31      515.37      9.48 o
   4   9   9      447.97      420.41      8.44 o
   5   9   9      211.58      216.76      5.98 o
  -3  10   9      406.61      370.40      9.98 o
  -2  10   9      115.56      109.96      6.64 o
  -1  10   9      120.72      112.66      5.83 o
   0  10   9       12.94       24.50      2.81 o
   1  10   9       52.98       50.46      3.69 o
   2  10   9        7.50        7.96      2.31 o
   3  10   9       94.12       84.67      4.94 o
 -10   0  10       31.66       26.63      5.87 o
  -9   0  10      914.84      965.24     30.84 o
  -8   0  10     1167.84     1183.62     28.15 o
  -7   0  10      121.85      112.51      7.01 o
  -6   0  10     1136.13     1134.34     19.93 o
  -5   0  10      243.58      271.52      8.79 o
  -4   0  10        8.96       11.80      2.07 o
  -3   0  10     1046.62      864.72     14.58 o
  -2   0  10     4968.82     5253.68     57.63 o
  -1   0  10     6563.48     6936.10     68.02 o
   0   0  10     9914.58     9380.24    133.61 o
   1   0  10      966.94     1007.73     24.49 o
   2   0  10     1987.80     2096.91     64.83 o
   3   0  10     1611.35     1660.73     29.90 o
   4   0  10      631.73      610.55     14.75 o
   5   0  10     2379.01     2334.83     40.61 o
   6   0  10     2940.24     2844.36     58.74 o
   7   0  10      942.61     1016.96     63.58 o
   8   0  10       28.76       48.20     11.22 o
   9   0  10      191.31      179.87     15.90 o
  10   0  10       19.94       29.05      3.14 o
 -10   1  10      291.97      286.19     10.40 o
  -9   1  10        1.26       13.16      4.02 o
  -8   1  10        0.98        6.16      2.46 o
  -7   1  10       16.12       15.05      2.67 o
  -6   1  10       78.03       87.23      3.75 o
  -5   1  10      403.23      377.03      7.17 o
  -4   1  10      408.25      384.21      6.49 o
  -3   1  10       59.57       83.16      2.89 o
  -2   1  10      791.66      744.29      8.33 o
  -1   1  10       47.13       57.72      1.99 o
   0   1  10       12.80       29.94      1.33 o
   1   1  10       71.42      101.40      2.65 o
   2   1  10       15.12       14.98      1.71 o
   3   1  10       53.78       52.30      3.67 o
   4   1  10       34.23       33.96      2.56 o
   5   1  10        5.04       25.31      2.56 o
   6   1  10      347.30      371.94     12.46 o
   7   1  10      680.00      687.10     26.05 o
   8   1  10       45.30       59.70      2.51 o
   9   1  10      138.24      165.58      4.08 o
  10   1  10        4.02        1.88      1.62 o
 -10   2  10       26.56       45.05      6.66 o
  -9   2  10      879.34      823.84     23.01 o
  -8   2  10      921.25      981.78     19.59 o
  -7   2  10     2480.79     2274.69     34.23 o
  -6   2  10      198.06      201.75      6.31 o
  -5   2  10       98.29       98.31      4.11 o
  -4   2  10      342.54      283.28      5.81 o
  -3   2  10     2750.94     2835.86     26.48 o
  -2   2  10     4333.46     4397.14     42.05 o
  -1   2  10      220.56      273.80      3.78 o
   0   2  10     7228.83     7181.23     56.24 o
   1   2  10       72.21       86.67      2.17 o
   2   2  10        2.84        8.10      1.16 o
   3   2  10      376.54      331.27      6.96 o
   4   2  10     1272.22     1292.07     16.25 o
   5   2  10      430.38      392.15      7.69 o
   6   2  10     3842.02     3767.25     52.63 o
   7   2  10        1.37        9.30      1.89 o
   8   2  10       17.17       41.12      2.81 o
   9   2  10       28.06       19.52      3.21 o
 -10   3  10     1179.58     1149.88     24.89 o
  -9   3  10      266.88      257.96     10.72 o
  -8   3  10       23.19       36.52      5.74 o
  -7   3  10       57.70       66.69      6.13 o
  -6   3  10     1999.45     2082.90     34.94 o
  -5   3  10     4195.77     4242.94     44.11 o
  -4   3  10     1878.11     1900.04     21.84 o
  -3   3  10      943.32      971.60     12.86 o
  -2   3  10      479.85      447.02      6.81 o
  -1   3  10      231.56      233.20      3.80 o
   0   3  10      436.05      357.17      5.08 o
   1   3  10      917.11      873.60      8.73 o
   2   3  10     2471.72     2347.23     21.52 o
   3   3  10     4292.94     4261.83     40.71 o
   4   3  10       89.54       93.30      3.24 o
   5   3  10     1398.09     1371.22     19.48 o
   6   3  10       88.84       84.13      4.39 o
   7   3  10      942.83      974.03     14.87 o
   8   3  10      910.46      960.40     16.12 o
   9   3  10      533.40      565.41      9.62 o
  -9   4  10      111.01      116.38      8.21 o
  -8   4  10      375.28      351.84     11.80 o
  -7   4  10        0.10        0.75      3.06 o
  -6   4  10      215.97      243.67     13.23 o
  -5   4  10       12.49       11.91      2.20 o
  -4   4  10       44.30       46.62      3.08 o
  -3   4  10      411.53      441.84      7.39 o
  -2   4  10        1.83        4.27      1.29 o
  -1   4  10      112.03      129.11      3.05 o
   0   4  10      659.65      584.02      6.24 o
   1   4  10       54.16       64.54      1.75 o
   2   4  10       22.74       35.15      1.83 o
   3   4  10      306.94      325.71      5.49 o
   4   4  10     1047.99     1087.70     16.21 o
   5   4  10        5.46        8.43      2.07 o
   6   4  10      186.13      180.02      4.85 o
   7   4  10       32.06       29.28      2.35 o
   8   4  10       11.52       16.74      2.05 o
   9   4  10       93.75      100.48      3.40 o
  -9   5  10        2.97        2.09      3.37 o
  -8   5  10        3.23        2.00      3.26 o
  -7   5  10      330.46      325.60     11.00 o
  -6   5  10      460.55      463.80     13.53 o
  -5   5  10       12.86       32.38      4.92 o
  -4   5  10      295.21      292.75      7.28 o
  -3   5  10      900.36      821.93     11.42 o
  -2   5  10      270.71      290.65      5.54 o
  -1   5  10      335.64      374.97      6.16 o
   0   5  10     1820.94     1743.96     14.65 o
   1   5  10      521.31      449.03      5.23 o
   2   5  10     4949.49     4903.60     37.19 o
   3   5  10      430.91      435.87      6.62 o
   4   5  10      160.33      155.93      4.07 o
   5   5  10      239.14      260.72      4.99 o
   6   5  10       12.49       16.64      2.96 o
   7   5  10       71.23      100.41      3.56 o
   8   5  10      709.02      767.74     11.96 o
  -8   6  10      485.93      505.04     14.52 o
  -7   6  10      159.72      156.88      8.22 o
  -6   6  10       85.94       92.19      5.82 o
  -5   6  10      234.04      226.85      8.16 o
  -4   6  10      430.35      438.33     10.91 o
  -3   6  10       25.91       32.02      2.93 o
  -2   6  10      390.95      386.89      8.45 o
  -1   6  10      875.30      898.68     11.09 o
   0   6  10      658.87      665.54      8.65 o
   1   6  10      440.86      424.95      6.69 o
   2   6  10      559.03      581.68      7.95 o
   3   6  10      190.76      181.15      4.06 o
   4   6  10       31.35       32.98      2.11 o
   5   6  10      424.67      394.70      6.42 o
   6   6  10      199.17      201.82      4.43 o
   7   6  10      410.70      381.68      6.44 o
   8   6  10       22.97       31.23      2.21 o
  -7   7  10       19.62       21.02      4.05 o
  -6   7  10      364.05      369.86     11.57 o
  -5   7  10      192.97      219.03      6.60 o
  -4   7  10       68.30       78.94      6.55 o
  -3   7  10     1098.84     1062.58     15.95 o
  -2   7  10        9.68       11.75      1.77 o
  -1   7  10        0.39        6.35      1.61 o
   0   7  10      242.50      242.86      5.65 o
   1   7  10      490.01      498.08      7.76 o
   2   7  10     1465.67     1372.33     14.51 o
   3   7  10     1953.02     1918.67     19.43 o
   4   7  10       97.65      106.25      4.62 o
   5   7  10      118.71      113.94      4.10 o
   6   7  10       21.79       18.29      2.05 o
   7   7  10      126.46      139.72      4.52 o
  -6   8  10      469.71      462.32     13.00 o
  -5   8  10       45.67       42.21      3.69 o
  -4   8  10        3.89        1.94      2.21 o
  -3   8  10     1639.71     1649.72     19.84 o
  -2   8  10      810.67      899.57     13.40 o
  -1   8  10     1631.00     1557.55     19.92 o
   0   8  10      690.79      665.97     10.44 o
   1   8  10      550.73      544.46      8.61 o
   2   8  10        9.53        5.04      1.68 o
   3   8  10      239.60      257.30      5.56 o
   4   8  10       17.80       20.41      2.30 o
   5   8  10     2746.01     2624.33     29.22 o
   6   8  10      553.66      557.36      9.76 o
  -5   9  10       22.94       31.57      4.12 o
  -4   9  10      136.54      114.23      5.54 o
  -3   9  10       23.68       16.42      3.66 o
  -2   9  10        1.65        8.59      2.24 o
  -1   9  10      118.40      131.43      5.15 o
   0   9  10       64.97       76.42      4.69 o
   1   9  10       13.48       16.61      2.33 o
   2   9  10       13.20       24.95      2.81 o
   3   9  10        1.88        0.41      1.86 o
   4   9  10       12.67       17.28      2.33 o
  -2  10  10      437.08      471.99     11.39 o
  -1  10  10      757.90      699.55     15.93 o
   0  10  10      551.75      521.49      9.90 o
   1  10  10       74.88       91.28      4.60 o
   2  10  10      109.91      145.17      5.83 o
 -10   1  11      389.07      373.53     12.01 o
  -9   1  11     1689.32     1618.16     31.07 o
  -8   1  11      407.71      435.75     13.38 o
  -7   1  11      238.91      264.38      8.26 o
  -6   1  11        1.27        0.94      3.53 o
  -5   1  11      398.47      361.17      6.94 o
  -4   1  11      999.56     1051.59     12.60 o
  -3   1  11     2361.47     2341.40     29.75 o
  -2   1  11     2188.42     2046.13     17.70 o
  -1   1  11      316.65      325.02      3.93 o
   0   1  11      498.76      517.28      6.41 o
   1   1  11      551.06      611.77     10.49 o
   2   1  11     4379.85     4575.68     51.20 o
   3   1  11     1942.47     2000.96     28.13 o
   4   1  11     2509.70     2337.65     28.55 o
   5   1  11     1261.97     1292.75     20.94 o
   6   1  11      597.40      650.79     18.81 o
   7   1  11        4.99       13.40      3.63 o
   8   1  11     1110.42     1205.92     27.80 o
   9   1  11      265.28      312.18     13.40 o
 -10   2  11      171.00      170.07      9.85 o
  -9   2  11      339.52      353.13     14.63 o
  -8   2  11      252.33      250.03      9.23 o
  -7   2  11     1410.47     1443.42     27.84 o
  -6   2  11      125.63      126.70      6.56 o
  -5   2  11      187.09      158.92      5.46 o
  -4   2  11        1.71        2.09      1.14 o
  -3   2  11       19.78       38.97      2.25 o
  -2   2  11      138.24      136.50      3.91 o
  -1   2  11      131.71      128.69      2.62 o
   0   2  11     2999.14     3095.31     28.07 o
   1   2  11     1332.86     1235.14     12.84 o
   2   2  11       40.55       40.18      3.29 o
   3   2  11        1.01       22.70      2.28 o
   4   2  11       60.08       51.60      2.45 o
   5   2  11       81.35       83.95      4.12 o
   6   2  11      928.46      915.02     14.71 o
   7   2  11      164.83      201.69      6.07 o
   8   2  11       11.64       16.26      1.72 o
   9   2  11      168.99      157.58      4.71 o
  -9   3  11      694.88      697.06     18.05 o
  -8   3  11      333.48      319.98     13.41 o
  -7   3  11       69.07       56.09      5.68 o
  -6   3  11       27.62       22.87      3.87 o
  -5   3  11        7.18       18.35      2.55 o
  -4   3  11      473.65      486.43      8.89 o
  -3   3  11       10.15       15.77      1.73 o
  -2   3  11     1219.39     1244.67     13.30 o
  -1   3  11       72.11      100.04      2.61 o
   0   3  11      105.99       82.64      2.48 o
   1   3  11      176.59      155.02      2.98 o
   2   3  11      948.48      952.24     10.92 o
   3   3  11      188.20      209.10      5.36 o
   4   3  11     2198.81     1988.80     25.84 o
   5   3  11      300.37      285.79      6.97 o
   6   3  11      116.23      134.50      8.62 o
   7   3  11       30.65       37.60      2.77 o
   8   3  11        6.19        6.90      2.69 o
   9   3  11       36.20       33.11      2.32 o
  -9   4  11       43.32       84.34      8.10 o
  -8   4  11     1190.41     1210.36     29.26 o
  -7   4  11     1716.97     1777.29     35.45 o
  -6   4  11      821.97      814.07     18.63 o
  -5   4  11       39.43       31.99      4.26 o
  -4   4  11        6.44        6.60      1.41 o
  -3   4  11     1862.78     1778.66     19.70 o
  -2   4  11        9.43       13.24      2.10 o
  -1   4  11     1031.19      989.19     10.64 o
   0   4  11     5909.30     5694.22     45.48 o
   1   4  11       32.56       41.43      2.05 o
   2   4  11        6.16       13.39      1.26 o
   3   4  11      104.14      117.95      5.24 o
   4   4  11      428.98      447.64      9.06 o
   5   4  11     1137.81     1201.43     17.71 o
   6   4  11     1670.88     1632.06     19.81 o
   7   4  11       11.91       23.22      2.71 o
   8   4  11      268.02      289.17      8.17 o
  -9   5  11        8.24        4.94      3.53 o
  -8   5  11       67.58       59.29      6.08 o
  -7   5  11        1.00       -4.72      4.72 o
  -6   5  11        4.12        3.51      3.42 o
  -5   5  11      987.67      892.99     19.74 o
  -4   5  11       45.81       47.35      3.72 o
  -3   5  11      274.80      292.95      7.04 o
  -2   5  11      110.82       89.11      3.40 o
  -1   5  11       14.92       14.57      1.62 o
   0   5  11        9.14       22.89      1.80 o
   1   5  11      111.38      111.90      2.62 o
   2   5  11       12.50       26.71      1.93 o
   3   5  11       20.27       21.31      2.04 o
   4   5  11        0.55        1.12      2.13 o
   5   5  11      137.75      159.84      5.14 o
   6   5  11        0.15        6.77      1.85 o
   7   5  11        1.82        5.92      1.67 o
   8   5  11      181.56      201.35      4.92 o
  -8   6  11      524.97      501.66     14.89 o
  -7   6  11      904.16      960.67     20.94 o
  -6   6  11      149.90      191.07     10.61 o
  -5   6  11      505.10      477.82     16.74 o
  -4   6  11     1025.24      845.70     16.49 o
  -3   6  11       61.55       74.41      4.17 o
  -2   6  11     1006.98     1039.80     15.26 o
  -1   6  11     1771.12     1752.83     19.30 o
   0   6  11      849.16      860.96     10.87 o
   1   6  11     1548.04     1547.70     16.35 o
   2   6  11     3604.72     3689.23     29.93 o
   3   6  11     1477.79     1449.27     16.16 o
   4   6  11      115.77      118.29      3.28 o
   5   6  11      477.52      462.09      6.80 o
   6   6  11      321.05      345.66      7.20 o
   7   6  11      431.77      438.88      8.55 o
  -7   7  11      193.43      170.52      8.63 o
  -6   7  11      377.03      397.73     14.76 o
  -5   7  11      777.33      852.10     19.27 o
  -4   7  11      293.22      308.09      8.70 o
  -3   7  11      854.58      937.76     15.96 o
  -2   7  11     1651.02     1672.46     21.93 o
  -1   7  11      298.24      286.76      7.96 o
   0   7  11        3.12        8.04      1.74 o
   1   7  11      589.18      579.36      9.00 o
   2   7  11       86.47       94.34      3.41 o
   3   7  11      479.45      452.75      7.78 o
   4   7  11       91.37       96.75      3.71 o
   5   7  11        5.54       11.53      1.83 o
   6   7  11        6.59        5.09      1.73 o
  -6   8  11      705.43      726.22     16.87 o
  -5   8  11      143.83      126.02      5.76 o
  -4   8  11        0.03        3.77      2.00 o
  -3   8  11       37.53       44.84      3.40 o
  -2   8  11       14.21       10.35      2.61 o
  -1   8  11       51.48       48.33      4.34 o
   0   8  11      199.32      219.15      6.79 o
   1   8  11       72.95       60.06      3.24 o
   2   8  11       78.20       71.22      3.45 o
   3   8  11        0.01        7.99      1.64 o
   4   8  11      109.37       89.15      4.11 o
   5   8  11      358.25      329.06      7.14 o
  -4   9  11      511.23      526.52     11.09 o
  -3   9  11      988.55      971.45     15.83 o
  -2   9  11      747.52      725.19     13.50 o
  -1   9  11      203.37      207.77      6.27 o
   0   9  11        0.25        8.80      2.15 o
   1   9  11       79.79       71.69      4.13 o
   2   9  11      370.33      359.10      7.91 o
   3   9  11     1284.84     1323.36     16.71 o
  -9   0  12       38.22       61.20      9.58 o
  -8   0  12      824.26      866.38     23.59 o
  -7   0  12     1354.61     1440.50     31.96 o
  -6   0  12     1111.81     1149.12     67.66 o
  -5   0  12      211.55      191.94      7.77 o
  -4   0  12       88.39       70.84      4.45 o
  -3   0  12      152.26      103.99      6.22 o
  -2   0  12      880.15      727.21     12.63 o
  -1   0  12       86.59      127.58      4.82 o
   0   0  12     4564.60     4410.73     85.51 o
   1   0  12     4031.88     4228.50     92.88 o
   2   0  12     1170.53     1132.60     36.15 o
   3   0  12      191.56      224.27     11.67 o
   4   0  12       14.15       15.86      2.87 o
   5   0  12       29.71       23.40      3.75 o
   6   0  12     1539.88     1602.60     60.46 o
   7   0  12      655.66      817.82     40.52 o
   8   0  12     1037.26     1108.92     50.49 o
   9   0  12      268.88      286.74     24.93 o
  -9   1  12       52.25       55.39      6.42 o
  -8   1  12       20.05       24.47      4.14 o
  -7   1  12        1.04        2.57      2.50 o
  -6   1  12        7.83       11.06      2.70 o
  -5   1  12       49.67       55.00      3.86 o
  -4   1  12       61.08       66.59      3.10 o
  -3   1  12       18.08       20.56      1.82 o
  -2   1  12      602.24      538.51      7.26 o
  -1   1  12      126.28      158.75      2.59 o
   0   1  12       32.04       58.31      2.16 o
   1   1  12      183.13      207.66      5.97 o
   2   1  12      111.47      109.58      4.12 o
   3   1  12       33.00       46.46      3.80 o
   4   1  12       11.65       13.90      2.20 o
   5   1  12        5.58        9.17      2.67 o
   6   1  12      235.27      235.08     13.39 o
   7   1  12        8.79       33.33      6.09 o
   8   1  12        1.40       22.33      7.26 o
   9   1  12       34.58       41.94      5.69 o
  -9   2  12      249.48      249.36     12.34 o
  -8   2  12      206.70      168.71      9.38 o
  -7   2  12     1547.27     1661.56     31.07 o
  -6   2  12     1733.53     1701.07     29.17 o
  -5   2  12     1480.14     1469.17     21.84 o
  -4   2  12      354.78      331.10      6.59 o
  -3   2  12       18.37       20.59      1.80 o
  -2   2  12        3.30        8.19      1.41 o
  -1   2  12     1184.07     1145.84     11.08 o
   0   2  12     1209.01     1223.64     13.55 o
   1   2  12      871.83      843.49      9.99 o
   2   2  12     1569.22     1572.57     20.81 o
   3   2  12      175.79      179.93      5.21 o
   4   2  12      103.60      119.71      5.45 o
   5   2  12      407.38      400.46     10.26 o
   6   2  12      514.50      532.27     16.40 o
   7   2  12      112.90      108.47      8.39 o
   8   2  12     1012.20     1082.03     20.30 o
   9   2  12       76.96      112.26      7.74 o
  -9   3  12     1534.19     1458.60     34.06 o
  -8   3  12      673.61      673.06     20.39 o
  -7   3  12     1715.80     1729.47     31.80 o
  -6   3  12       21.60       24.75      4.04 o
  -5   3  12      150.22      139.74      7.37 o
  -4   3  12     1244.58     1256.81     19.17 o
  -3   3  12     1382.09     1411.80     16.34 o
  -2   3  12     1855.85     1890.13     19.92 o
  -1   3  12     3004.72     3052.68     27.08 o
   0   3  12        3.07       10.99      1.24 o
   1   3  12       90.36      102.72      2.58 o
   2   3  12      232.54      266.03      5.23 o
   3   3  12      755.37      705.12     12.18 o
   4   3  12     2116.48     2178.91     28.16 o
   5   3  12      386.35      328.51      7.46 o
   6   3  12      915.54      945.39     16.06 o
   7   3  12      159.20      168.36      5.50 o
   8   3  12       61.77       42.63      2.79 o
  -9   4  12      200.46      171.51      9.65 o
  -8   4  12        8.20       10.65      4.20 o
  -7   4  12        6.47        2.74      3.12 o
  -6   4  12      117.42      109.49      7.47 o
  -5   4  12      108.04      117.39      7.29 o
  -4   4  12        1.89        6.39      2.04 o
  -3   4  12      571.12      547.63     10.71 o
  -2   4  12      640.82      630.92      9.19 o
  -1   4  12      123.35      126.26      3.82 o
   0   4  12     1569.86     1545.05     15.08 o
   1   4  12     2269.35     2215.17     21.51 o
   2   4  12       67.31       88.85      3.05 o
   3   4  12        8.16       27.76      2.48 o
   4   4  12      776.58      803.87     15.43 o
   5   4  12      127.07      117.01      6.05 o
   6   4  12        0.05        2.98      1.97 o
   7   4  12      296.24      275.10      8.07 o
   8   4  12      176.59      189.59      6.14 o
  -8   5  12      384.80      381.30     18.62 o
  -7   5  12      303.04      323.23     13.64 o
  -6   5  12        0.66        3.42      3.87 o
  -5   5  12     1423.96     1407.89     26.96 o
  -4   5  12      112.25      121.69      6.00 o
  -3   5  12      947.09      952.45     16.35 o
  -2   5  12     1990.71     2127.31     25.90 o
  -1   5  12     1889.39     1819.63     22.31 o
   0   5  12       81.47       78.73      3.01 o
   1   5  12     1053.32     1066.34     12.81 o
   2   5  12        1.89        4.51      1.36 o
   3   5  12     4421.86     4352.53     46.63 o
   4   5  12     1601.80     1599.11     22.59 o
   5   5  12      472.66      494.44     10.24 o
   6   5  12       89.50       97.50      4.12 o
   7   5  12       81.88       90.95      3.47 o
  -7   6  12      798.94      770.77     18.55 o
  -6   6  12      682.17      668.03     20.13 o
  -5   6  12      673.05      678.69     15.02 o
  -4   6  12      173.27      180.83      7.15 o
  -3   6  12       47.95       38.58      4.04 o
  -2   6  12        8.43       11.30      2.27 o
  -1   6  12      948.45      920.55     14.09 o
   0   6  12      905.54      851.98     10.82 o
   1   6  12     1513.92     1513.55     16.79 o
   2   6  12       72.07       78.00      3.50 o
   3   6  12       18.29       19.40      1.84 o
   4   6  12        0.37        8.40      1.87 o
   5   6  12      299.60      332.20      8.16 o
   6   6  12      100.08       99.30      3.95 o
   7   6  12      246.27      238.55      5.96 o
  -6   7  12      293.57      280.04     11.16 o
  -5   7  12       45.22       46.46      4.78 o
  -4   7  12      102.64      111.67      6.58 o
  -3   7  12      202.01      207.81     10.18 o
  -2   7  12      717.70      775.93     12.96 o
  -1   7  12      786.37      769.85     12.99 o
   0   7  12        0.77        8.20      1.84 o
   1   7  12      108.23      110.40      3.99 o
   2   7  12       22.65       31.58      2.22 o
   3   7  12     1070.93     1073.61     13.60 o
   4   7  12      966.53      865.12     11.48 o
   5   7  12     1029.04     1023.43     13.24 o
   6   7  12        2.68        1.96      2.22 o
  -5   8  12     1471.30     1439.13     25.18 o
  -4   8  12      880.06      879.09     17.65 o
  -3   8  12      306.95      287.62      8.13 o
  -2   8  12       72.80       84.50      5.54 o
  -1   8  12      575.60      641.66     11.95 o
   0   8  12     1931.88     1883.43     22.75 o
   1   8  12      860.38      861.57     12.14 o
   2   8  12      580.11      527.47      8.71 o
   3   8  12      342.98      353.91      7.22 o
   4   8  12        0.67        1.22      1.70 o
  -3   9  12        0.15        7.95      2.74 o
  -2   9  12       32.68       47.28      3.87 o
  -1   9  12        5.96       14.32      2.56 o
   0   9  12        8.48        8.14      2.24 o
   1   9  12        3.91        0.39      2.00 o
   2   9  12       31.03       37.44      3.86 o
  -9   1  13      329.72      320.17     12.48 o
  -8   1  13     1978.37     2029.35     30.16 o
  -7   1  13     1790.51     1719.14     25.91 o
  -6   1  13     1196.80     1148.03     18.98 o
  -5   1  13      514.76      543.52     11.27 o
  -4   1  13      184.20      183.03      5.98 o
  -3   1  13       68.01       73.03      3.16 o
  -2   1  13     4373.67     4396.23     38.66 o
  -1   1  13     2775.17     2759.56     23.59 o
   0   1  13      911.53      916.91     14.70 o
   1   1  13      565.06      511.44     10.82 o
   2   1  13      165.59      133.44      6.74 o
   3   1  13      747.98      812.88     18.95 o
   4   1  13     2207.87     2306.68     33.69 o
   5   1  13      639.25      667.43     14.02 o
   6   1  13     1008.15      973.45     23.39 o
   7   1  13      694.96      653.65     25.78 o
   8   1  13      148.94      172.80     19.64 o
  -9   2  13      148.29      184.36     20.53 o
  -8   2  13       81.94       86.43      7.32 o
  -7   2  13       39.74       28.62      6.17 o
  -6   2  13      275.42      287.16      9.21 o
  -5   2  13      551.47      582.48     13.07 o
  -4   2  13      913.93      881.91     13.84 o
  -3   2  13      450.66      438.91      7.33 o
  -2   2  13      407.20      366.86      6.43 o
  -1   2  13     2830.83     2778.28     26.00 o
   0   2  13      133.60      130.56      3.98 o
   1   2  13      596.56      521.54      6.99 o
   2   2  13      647.47      679.18     11.31 o
   3   2  13      321.87      283.77      6.55 o
   4   2  13      146.46      194.47      7.85 o
   5   2  13     1076.58     1085.14     19.39 o
   6   2  13        3.93       19.22      4.01 o
   7   2  13      118.50      139.16      9.45 o
   8   2  13      226.15      238.91     11.79 o
  -9   3  13      188.80      212.63     12.55 o
  -8   3  13      992.29      964.31     25.65 o
  -7   3  13     2922.57     2889.39     47.14 o
  -6   3  13      301.97      288.26     10.51 o
  -5   3  13       67.59       81.73      6.12 o
  -4   3  13        2.56        5.84      2.15 o
  -3   3  13        0.66        2.09      1.30 o
  -2   3  13      931.58      902.32     13.04 o
  -1   3  13      858.41      877.94     11.20 o
   0   3  13      120.60      147.23      3.56 o
   1   3  13      536.49      498.78      8.91 o
   2   3  13       16.92       25.58      2.05 o
   3   3  13      210.58      239.25      5.23 o
   4   3  13     1354.90     1391.46     20.08 o
   5   3  13      264.90      274.38      6.03 o
   6   3  13      147.62      112.88     11.89 o
   7   3  13      103.03      113.72      9.16 o
   8   3  13        1.12        6.77      2.59 o
  -8   4  13      209.52      186.52     11.37 o
  -7   4  13      276.50      280.56     11.12 o
  -6   4  13      217.61      248.09      9.89 o
  -5   4  13     1796.72     1820.82     53.35 o
  -4   4  13     1325.01     1291.36     21.26 o
  -3   4  13     1043.80     1038.96     16.51 o
  -2   4  13       32.15       27.39      2.56 o
  -1   4  13       12.13       16.00      1.89 o
   0   4  13      927.91      913.48     10.39 o
   1   4  13     4541.93     4404.59     43.84 o
   2   4  13     1594.86     1467.89     20.46 o
   3   4  13     1187.26     1213.32     16.29 o
   4   4  13      421.93      434.95     10.92 o
   5   4  13      140.13      140.04      5.53 o
   6   4  13      247.18      277.61      7.86 o
   7   4  13      973.71      903.51     14.43 o
  -8   5  13       43.55       58.44      7.28 o
  -7   5  13       10.73       11.38      4.05 o
  -6   5  13      253.09      239.29     10.02 o
  -5   5  13        3.89        6.37      2.78 o
  -4   5  13       89.44      105.67      6.64 o
  -3   5  13      326.66      334.99      9.10 o
  -2   5  13       52.60       56.04      3.81 o
  -1   5  13      229.41      229.89      5.85 o
   0   5  13      850.34      854.81     11.40 o
   1   5  13       15.03       35.06      2.25 o
   2   5  13      474.94      518.74      7.81 o
   3   5  13      624.36      651.13     12.20 o
   4   5  13      172.55      208.02      7.39 o
   5   5  13       68.73       77.82      5.62 o
   6   5  13       45.80       49.37      3.75 o
   7   5  13        1.03       10.48      2.24 o
  -7   6  13       23.70       33.89      5.83 o
  -6   6  13      272.29      277.24     15.79 o
  -5   6  13       38.98       62.72      5.91 o
  -4   6  13     1990.21     1885.93     53.98 o
  -3   6  13      418.78      497.13     12.10 o
  -2   6  13       72.97       59.54      4.05 o
  -1   6  13       11.35       13.38      2.86 o
   0   6  13      476.03      522.91      9.09 o
   1   6  13      488.80      467.65      8.24 o
   2   6  13     3140.16     3170.69     31.37 o
   3   6  13       30.81       33.30      3.15 o
   4   6  13       35.98       40.44      4.74 o
   5   6  13      172.26      157.97      6.78 o
   6   6  13        2.43       -0.02      1.38 o
  -6   7  13      430.67      506.34     22.47 o
  -5   7  13        8.12       11.63      5.43 o
  -4   7  13       28.35       29.75      4.28 o
  -3   7  13      233.97      275.52      9.10 o
  -2   7  13     1404.87     1333.34     21.09 o
  -1   7  13     2768.67     2903.63     37.35 o
   0   7  13      258.41      269.58      6.65 o
   1   7  13      792.23      808.37     15.74 o
   2   7  13      171.11      200.86      5.74 o
   3   7  13      419.54      445.66      7.61 o
   4   7  13      428.60      430.66      7.03 o
   5   7  13      309.34      327.47      8.63 o
  -4   8  13      123.18       99.23      6.20 o
  -3   8  13        4.41        6.86      2.53 o
  -2   8  13       21.78       13.56      2.99 o
  -1   8  13       39.87       77.88      4.87 o
   0   8  13      896.72      898.06     15.61 o
   1   8  13      217.47      240.87      6.36 o
   2   8  13        4.78       10.55      1.66 o
   3   8  13        3.17       13.99      2.20 o
  -1   9  13      626.35      675.14     12.70 o
   0   9  13      413.64      414.07     12.86 o
  -9   0  14       30.37       19.52      7.01 o
  -8   0  14       91.94       79.90      8.21 o
  -7   0  14        4.13        1.76      3.39 o
  -6   0  14      215.55      196.98     10.03 o
  -5   0  14      282.26      313.41     13.19 o
  -4   0  14     5773.45     5629.92     78.94 o
  -3   0  14      123.35      147.32      6.22 o
  -2   0  14       28.63       19.35      5.72 o
  -1   0  14      723.64      670.85     12.17 o
   0   0  14       41.98       39.36      3.97 o
   1   0  14      203.76      252.68      8.80 o
   2   0  14     2865.29     2731.97     60.83 o
   3   0  14       11.26       20.58      5.30 o
   4   0  14      647.23      583.17     21.35 o
   5   0  14      855.56      926.43     37.40 o
   6   0  14        1.93        7.48      8.73 o
   7   0  14        1.17        6.86      9.35 o
   8   0  14       68.21       64.83     14.96 o
  -8   1  14       71.03       60.10      6.08 o
  -7   1  14        4.76        6.75      2.64 o
  -6   1  14      143.11      145.69      7.10 o
  -5   1  14        1.26        5.16      2.24 o
  -4   1  14      178.70      205.11      5.91 o
  -3   1  14      146.05      172.25      5.06 o
  -2   1  14      289.40      309.04      6.45 o
  -1   1  14      490.40      525.12      8.33 o
   0   1  14      305.96      277.14      6.26 o
   1   1  14       58.91       77.85      5.67 o
   2   1  14       30.31       58.80      5.76 o
   3   1  14       99.30       78.79      6.13 o
   4   1  14        0.07       -0.78      1.98 o
   5   1  14       12.79       17.47      3.80 o
   6   1  14       45.19       44.22      6.67 o
   7   1  14       86.20       63.27     10.14 o
   8   1  14       63.50       93.08     20.88 o
  -8   2  14      195.76      181.85      9.80 o
  -7   2  14      638.83      673.03     15.70 o
  -6   2  14       22.02       31.93      4.11 o
  -5   2  14      758.97      717.64     15.01 o
  -4   2  14      496.77      564.90     12.39 o
  -3   2  14     2366.32     2246.44     32.17 o
  -2   2  14      376.70      380.25      7.90 o
  -1   2  14     3194.59     3119.95     35.61 o
   0   2  14      106.88      107.50      4.16 o
   1   2  14       18.85       26.94      3.09 o
   2   2  14      228.97      237.86      5.94 o
   3   2  14      832.48      817.08     15.86 o
   4   2  14      110.47      126.09      6.27 o
   5   2  14     1321.37     1195.05     21.09 o
   6   2  14       44.51       38.09      4.67 o
   7   2  14        1.45        3.05      5.84 o
  -8   3  14      290.64      289.21     14.10 o
  -7   3  14      397.36      384.00     14.40 o
  -6   3  14     2085.53     2113.31     36.62 o
  -5   3  14     1001.73      978.56     20.94 o
  -4   3  14      101.86       97.14      6.26 o
  -3   3  14        9.05       10.53      2.22 o
  -2   3  14       22.63       19.18      2.25 o
  -1   3  14      325.22      324.60      7.52 o
   0   3  14     1346.79     1295.19     17.06 o
   1   3  14     1110.86     1067.70     15.15 o
   2   3  14      410.89      440.29      9.16 o
   3   3  14       66.93       72.75      4.09 o
   4   3  14       24.08       32.22      2.59 o
   5   3  14      178.32      207.50      9.92 o
   6   3  14       96.99       81.55      6.92 o
   7   3  14      539.00      539.06     17.75 o
  -8   4  14        0.91        3.45      4.33 o
  -7   4  14       20.95       21.92      3.96 o
  -6   4  14       27.52       32.31      4.45 o
  -5   4  14       24.44       36.31      7.82 o
  -4   4  14      108.72       89.03      6.14 o
  -3   4  14      273.02      263.99      7.91 o
  -2   4  14      586.05      571.84     11.82 o
  -1   4  14      144.38      168.67      5.10 o
   0   4  14       47.48       45.06      2.59 o
   1   4  14      131.04      137.64      4.07 o
   2   4  14        5.65        4.97      1.44 o
   3   4  14        0.61        8.23      2.39 o
   4   4  14        0.08        1.90      2.37 o
   5   4  14        9.74        9.96      2.97 o
   6   4  14       55.89       67.82      3.97 o
   7   4  14        2.78       12.10      1.95 o
  -7   5  14     1071.51     1083.06     34.37 o
  -6   5  14      873.61      920.59     25.13 o
  -5   5  14      431.09      447.44     16.06 o
  -4   5  14       16.48        7.52      3.69 o
  -3   5  14       70.44       55.39      5.12 o
  -2   5  14      507.18      482.06     11.49 o
  -1   5  14     1296.03     1383.45     21.26 o
   0   5  14     1175.53     1072.42     13.36 o
   1   5  14      841.74      883.36     12.32 o
   2   5  14       86.60      113.93      5.09 o
   3   5  14       16.53       13.28      2.46 o
   4   5  14      265.09      286.61      7.57 o
   5   5  14      474.78      442.15     11.69 o
   6   5  14      568.76      645.21     15.19 o
  -6   6  14      215.47      220.36     14.72 o
  -5   6  14      124.07      130.55      8.09 o
  -4   6  14     1230.67     1116.81     23.01 o
  -3   6  14      205.24      178.61      7.28 o
  -2   6  14      224.91      223.52      7.42 o
  -1   6  14        0.93        3.34      2.17 o
   0   6  14       12.59       20.42      2.23 o
   1   6  14      279.31      275.24      6.50 o
   2   6  14     1190.59     1119.72     15.52 o
   3   6  14       83.54       83.72      4.09 o
   4   6  14       19.11       27.53      3.62 o
   5   6  14       17.94       27.57      3.51 o
  -5   7  14      202.39      227.64     13.41 o
  -4   7  14       87.27       88.10      6.52 o
  -3   7  14       81.83       71.83      5.32 o
  -2   7  14      129.92      138.67      8.13 o
  -1   7  14       12.07       23.46      3.17 o
   0   7  14      563.44      600.89     10.43 o
   1   7  14        8.26       15.98      2.46 o
   2   7  14      420.57      451.88      8.76 o
   3   7  14        8.53       10.51      1.78 o
   4   7  14       26.16       22.73      3.43 o
  -3   8  14      618.29      573.55     14.51 o
  -2   8  14      694.12      859.59     18.11 o
  -1   8  14       89.48       91.13      5.25 o
   0   8  14      704.95      755.08     13.98 o
   1   8  14      433.54      455.33      8.40 o
   2   8  14      497.99      481.46      9.13 o
  -8   1  15      132.75      111.76      7.89 o
  -7   1  15     1439.77     1519.20     26.64 o
  -6   1  15     1962.97     1956.43     31.11 o
  -5   1  15     3387.66     3212.08     50.09 o
  -4   1  15      154.24      164.39      7.60 o
  -3   1  15       81.19       90.21      5.00 o
  -2   1  15       34.54       34.68      3.07 o
  -1   1  15     1180.09     1122.48     18.87 o
   0   1  15     1730.40     1838.55     39.59 o
   1   1  15      909.82      818.84     17.28 o
   2   1  15       33.44       25.69      4.07 o
   3   1  15      509.56      545.47     16.28 o
   4   1  15      508.81      417.15     13.13 o
   5   1  15      139.36      138.03      8.24 o
   6   1  15      350.59      323.55     14.58 o
   7   1  15      402.17      448.34     22.03 o
  -8   2  15      733.23      687.81     18.49 o
  -7   2  15       32.43       42.98      4.80 o
  -6   2  15      549.56      551.34     15.45 o
  -5   2  15      293.21      279.60     11.61 o
  -4   2  15      696.77      705.57     23.31 o
  -3   2  15      459.64      454.40     13.68 o
  -2   2  15     2205.22     2212.68     30.42 o
  -1   2  15       85.38       90.77      3.80 o
   0   2  15      887.42      923.57     13.46 o
   1   2  15       28.95       32.95      3.27 o
   2   2  15       84.25       76.79      7.31 o
   3   2  15      140.61      142.41      7.84 o
   4   2  15      346.71      365.86     10.34 o
   5   2  15       57.51       71.91      5.45 o
   6   2  15      203.61      169.24      8.74 o
   7   2  15      146.54      188.07     15.85 o
  -7   3  15      260.26      233.58     11.95 o
  -6   3  15     1467.92     1505.65     33.89 o
  -5   3  15     1045.69      998.29     24.90 o
  -4   3  15      143.81      112.46      9.91 o
  -3   3  15      163.01      179.41      7.27 o
  -2   3  15      257.57      253.62     10.59 o
  -1   3  15      173.69      206.38      5.85 o
   0   3  15       63.99       61.21      2.79 o
   1   3  15      135.39      147.73      5.33 o
   2   3  15       21.03       35.24      2.93 o
   3   3  15      277.28      266.20      7.72 o
   4   3  15       62.01       70.05      5.16 o
   5   3  15      131.32      100.52      7.87 o
   6   3  15       58.07       86.09      7.10 o
  -7   4  15      694.93      627.26     24.67 o
  -6   4  15       81.62       90.86     11.05 o
  -5   4  15        0.53        3.10      6.47 o
  -4   4  15      478.39      438.78     14.27 o
  -3   4  15     1833.15     1849.24     31.16 o
  -2   4  15     1026.21      968.44     18.57 o
  -1   4  15      915.44      933.73     15.01 o
   0   4  15      711.89      695.71     10.48 o
   1   4  15      312.87      298.20      6.02 o
   2   4  15      175.58      186.97      5.08 o
   3   4  15     1169.58     1174.40     20.63 o
   4   4  15     1063.87     1106.36     19.93 o
   5   4  15      847.98      908.52     15.09 o
   6   4  15      253.77      234.80      7.56 o
  -6   5  15       60.13       71.20     10.02 o
  -5   5  15        8.90        4.16      5.53 o
  -4   5  15       11.19       15.87      4.30 o
  -3   5  15      169.35      205.27      9.62 o
  -2   5  15       70.92       77.42      4.69 o
  -1   5  15       17.48       28.92      3.90 o
   0   5  15      292.10      276.65      6.29 o
   1   5  15       91.32       86.74      3.17 o
   2   5  15      418.30      411.17      9.98 o
   3   5  15       11.87       32.79      4.14 o
   4   5  15       17.10       23.73      3.89 o
   5   5  15       31.10       34.47      4.19 o
  -5   6  15        0.19        8.04      3.95 o
  -4   6  15       16.46       10.42      3.46 o
  -3   6  15      662.44      589.14     15.06 o
  -2   6  15     1657.69     1632.41     28.63 o
  -1   6  15      529.47      527.21     10.89 o
   0   6  15      532.38      571.31     10.94 o
   1   6  15       14.02       20.32      2.29 o
   2   6  15      166.36      163.21      4.22 o
   3   6  15      486.19      521.44     10.18 o
   4   6  15     1175.32     1190.99     21.11 o
  -4   7  15      438.14      401.84     16.62 o
  -3   7  15       31.26       28.24      6.93 o
  -2   7  15        3.89        4.37      3.06 o
  -1   7  15      294.27      270.58      7.68 o
   0   7  15     1835.96     1773.80     22.35 o
   1   7  15      116.25       95.99      4.79 o
   2   7  15      626.26      642.51     10.73 o
   3   7  15      352.74      335.20      8.63 o
  -7   0  16      716.97      784.27     28.17 o
  -6   0  16     1022.55      978.92     31.02 o
  -5   0  16       53.88       57.75     12.78 o
  -4   0  16     1753.86     1725.40     62.96 o
  -3   0  16     9586.81     9656.76    188.21 o
  -2   0  16     1121.70     1090.90     28.87 o
  -1   0  16     1287.92     1311.54     39.89 o
   0   0  16     1628.18     1491.28     30.70 o
   2   0  16       70.76       66.47      9.66 o
   3   0  16     1925.67     1779.22     45.84 o
   4   0  16       29.82       40.13     13.40 o
   5   0  16      564.02      651.79     27.12 o
   6   0  16      876.12      956.50     31.65 o
  -7   1  16      123.33      135.89     10.18 o
  -6   1  16      192.76      147.49      9.93 o
  -5   1  16      303.17      319.64     13.06 o
  -4   1  16      273.46      282.82     11.47 o
  -3   1  16      402.31      403.57     10.00 o
  -2   1  16       98.38      110.09      5.23 o
  -1   1  16        3.73        9.86      2.37 o
   0   1  16       37.22       51.18      2.76 o
   1   1  16      183.22      185.29      6.82 o
   2   1  16      622.67      579.30     15.49 o
   3   1  16       36.73       56.02      5.86 o
   4   1  16       11.16       17.31      4.01 o
   5   1  16        3.99       12.31      3.83 o
   6   1  16        1.61       18.38      4.12 o
  -7   2  16     1326.47     1291.37     38.96 o
  -6   2  16      116.08       91.59     13.40 o
  -5   2  16     1377.45     1347.08     37.59 o
  -4   2  16       14.50       25.38      6.55 o
  -3   2  16      576.84      588.57     21.48 o
  -2   2  16      542.01      552.04     11.16 o
  -1   2  16      534.46      545.56     10.17 o
   0   2  16      341.83      357.66      7.66 o
   1   2  16     2280.97     2183.63     43.21 o
   2   2  16       84.14      111.08      6.00 o
   3   2  16        4.86        5.25      3.24 o
   4   2  16      117.63      153.15      9.72 o
   5   2  16      485.88      500.94     12.74 o
   6   2  16      242.97      263.27     18.75 o
  -7   3  16       22.14        9.66      4.32 o
  -6   3  16      806.18      756.68     27.04 o
  -5   3  16      975.54      901.66     50.80 o
  -4   3  16     1599.02     1593.82     41.57 o
  -3   3  16      810.77      759.04     16.34 o
  -2   3  16      596.28      630.48     12.38 o
  -1   3  16       82.76       72.19      3.88 o
   0   3  16        1.07        7.16      2.23 o
   1   3  16       10.07       20.10      3.46 o
   2   3  16     1693.33     1620.27     22.90 o
   3   3  16     1111.44     1149.42     19.73 o
   4   3  16      497.31      490.39     12.60 o
   5   3  16       33.53       51.74      5.71 o
   6   3  16       62.66       73.00     10.89 o
  -6   4  16       26.67       11.34      5.19 o
  -5   4  16        1.11       -0.16      5.61 o
  -4   4  16      178.78      209.42     13.00 o
  -3   4  16        7.78        1.47      3.18 o
  -2   4  16        3.89        0.88      1.91 o
  -1   4  16      410.35      388.88      8.13 o
   0   4  16      351.49      337.21      6.60 o
   1   4  16       46.03       47.21      3.96 o
   2   4  16       74.66       79.71      4.77 o
   3   4  16        0.47       14.37      3.05 o
   4   4  16        0.56        3.50      2.72 o
   5   4  16      118.26      164.63      9.59 o
  -5   5  16      729.70      779.32     27.92 o
  -4   5  16      712.08      738.99     24.31 o
  -3   5  16     1164.93     1133.01     30.32 o
  -2   5  16      641.62      607.62     12.82 o
  -1   5  16       49.03       64.71      3.92 o
   0   5  16      648.14      709.16     12.04 o
   1   5  16      215.45      218.11      5.81 o
   2   5  16      724.07      729.19     15.47 o
   3   5  16     1079.88     1028.93     19.69 o
   4   5  16      543.03      710.71     15.65 o
  -4   6  16        2.28        6.19      3.30 o
  -3   6  16      210.21      178.65      8.46 o
  -2   6  16      557.86      570.44     14.34 o
  -1   6  16       57.42       57.32      3.30 o
   0   6  16      349.31      371.76      8.51 o
   1   6  16       40.42       43.65      2.93 o
   2   6  16       12.03        8.82      2.44 o
   3   6  16        3.91        3.16      1.88 o
  -2   7  16      224.62      307.89     10.00 o
  -1   7  16      205.41      260.88      8.04 o
   0   7  16       16.76       15.32      2.83 o
   1   7  16        1.61        3.19      2.56 o
  -6   1  17       98.31      117.11      9.23 o
  -5   1  17      721.08      775.96     21.55 o
  -4   1  17     1759.27     1588.11     33.39 o
  -3   1  17      336.92      316.10      9.85 o
  -2   1  17       75.54       75.51      7.37 o
  -1   1  17      145.70      146.98      5.42 o
   0   1  17      765.47      764.49     13.21 o
   1   1  17      264.11      255.15     12.78 o
   2   1  17       94.46      105.67      7.59 o
   3   1  17      419.44      460.59     14.17 o
   4   1  17      289.31      319.76     11.89 o
   5   1  17      216.52      279.70     11.64 o
  -6   2  17       26.35       31.81      7.17 o
  -5   2  17     2648.46     2528.76     59.77 o
  -4   2  17      521.52      548.44     20.41 o
  -3   2  17       77.67       69.51      6.10 o
  -2   2  17      390.57      451.47      9.96 o
  -1   2  17      582.35      573.26     10.64 o
   0   2  17      356.94      346.00      6.84 o
   1   2  17     1166.44     1136.02     23.21 o
   2   2  17       87.98       93.95      7.19 o
   3   2  17        2.78        8.16      3.87 o
   4   2  17        0.07        4.42      3.69 o
   5   2  17       66.06       50.06      6.39 o
  -6   3  17      149.22      196.30     13.66 o
  -5   3  17      432.73      506.79     21.14 o
  -4   3  17      102.76      102.71      9.85 o
  -3   3  17      142.83      155.51      8.45 o
  -2   3  17      316.67      307.39     12.60 o
  -1   3  17      146.61      147.76      6.17 o
   0   3  17      256.60      257.50      5.29 o
   1   3  17        0.14       -0.18      4.66 o
   2   3  17      147.05      153.19      7.02 o
   3   3  17       96.46       94.54      7.18 o
   4   3  17       27.59       46.33      7.30 o
   5   3  17        5.71        5.46      3.32 o
  -5   4  17      864.79      807.71     27.92 o
  -4   4  17      252.00      239.55     13.64 o
  -3   4  17        4.82        4.62      3.35 o
  -2   4  17      831.16      878.53     17.78 o
  -1   4  17      336.97      335.51      8.04 o
   0   4  17      639.23      697.08     10.44 o
   1   4  17      930.42      856.39     16.64 o
   2   4  17      822.22      860.33     28.39 o
   3   4  17       95.74      111.82      9.09 o
   4   4  17        1.67        3.52      1.72 o
  -4   5  17      107.49      120.41     11.29 o
  -3   5  17       27.46       36.24      4.70 o
  -2   5  17       20.54       16.93      3.41 o
  -1   5  17       29.46       21.54      2.68 o
   0   5  17        3.60        5.13      1.68 o
   1   5  17       13.62       11.05      3.33 o
   2   5  17        7.52        8.15      2.06 o
   3   5  17      112.42      122.83     11.76 o
  -2   6  17      166.96      130.44      6.90 o
  -1   6  17      498.04      495.00      8.97 o
   0   6  17      652.00      638.49     11.70 o
   1   6  17      242.69      245.41      7.18 o
  -5   0  18     1067.43     1102.06     48.62 o
  -4   0  18     1064.04     1023.52     44.26 o
  -3   0  18      238.26      225.02     17.45 o
  -2   0  18      189.96      195.22     10.11 o
  -1   0  18     1823.02     1905.54     60.46 o
   0   0  18     1117.56     1156.92     37.40 o
   1   0  18     2330.32     2447.22     62.33 o
   2   0  18      879.02      887.94     29.75 o
   3   0  18       70.84       63.33      9.13 o
   4   0  18       87.87      141.96     16.21 o
  -5   1  18       13.79        9.35      4.07 o
  -4   1  18      330.03      330.19     12.67 o
  -3   1  18      399.63      422.62     24.31 o
  -2   1  18      267.12      238.58      9.22 o
  -1   1  18      601.60      621.94     12.81 o
   0   1  18      159.88      182.24      5.26 o
   1   1  18       36.74       55.48     13.09 o
   2   1  18        5.29        9.10      4.08 o
   3   1  18      143.91      130.75      8.73 o
   4   1  18       75.68       62.51      6.58 o
  -5   2  18        3.39        9.16      5.05 o
  -4   2  18      772.57      787.01     25.71 o
  -3   2  18       14.09        9.91      4.36 o
  -2   2  18      232.69      216.75      7.42 o
  -1   2  18      139.15      159.90      7.83 o
   0   2  18      201.29      209.93      7.03 o
   1   2  18      159.45      161.71      6.97 o
   2   2  18      612.70      588.85     22.99 o
   3   2  18      230.86      214.23     10.21 o
   4   2  18       21.64       40.70      6.48 o
  -4   3  18      890.15      941.81     29.37 o
  -3   3  18      570.26      552.23     20.22 o
  -2   3  18      223.57      203.76      7.39 o
  -1   3  18     1229.27     1274.26     17.79 o
   0   3  18      108.28      113.60      4.97 o
   1   3  18       86.12      100.02      6.20 o
   2   3  18        0.25        8.50      3.62 o
   3   3  18      187.63      160.25      9.21 o
  -3   4  18       21.43       33.36      6.98 o
  -2   4  18      174.28      177.08      6.50 o
  -1   4  18      512.54      542.96     10.94 o
   0   4  18        0.07        2.10      1.27 o
   1   4  18        1.98        2.67      1.79 o
   2   4  18      180.31      197.76     11.79 o
  -2   5  18     1446.64     1431.26     25.97 o
  -1   5  18     1241.80     1219.81     18.53 o
   0   5  18       21.73       16.51      2.18 o
   1   5  18       14.98       16.81      6.21 o
  -4   1  19       16.76        7.48      8.73 o
  -3   1  19       55.28       41.76     10.60 o
  -2   1  19     1246.35     1189.24     31.49 o
  -1   1  19      660.26      615.51     15.20 o
   0   1  19      861.23      937.25     21.99 o
   1   1  19      636.41      581.07     19.01 o
   2   1  19      410.49      452.96     20.46 o
   3   1  19        7.57       19.50      4.56 o
  -3   2  19     1203.90     1192.78     32.39 o
  -2   2  19      414.37      362.05     14.81 o
  -1   2  19       54.89       70.52      4.33 o
   0   2  19      249.00      279.04      8.78 o
   1   2  19      226.95      241.23      8.37 o
   2   2  19      621.34      580.53     30.54 o
  -2   3  19      292.49      335.21     12.73 o
  -1   3  19      108.97       87.58      3.87 o
   0   3  19      303.00      290.61     10.62 o
   1   3  19      129.93      153.36      5.47 o
  -1   0  20       53.17       54.23      6.86 o
 
